# Supplementary material for: Characterization of Bifidobacterium kashiwanohense that utilizes both milk- and plant-derived oligosaccharides
Source: Gut Microbes. 2023 May 15;15(1):2207455. doi: 10.1080/19490976.2023.2207455 (PMC10187079; doi:10.1080/19490976.2023.2207455)
Supplement: Supplemental Material [file KGMI_A_2207455_SM5501.xlsx]

## Sheet: Sdata_1_Genome_data_list
species	accession No.
B. adolescentis	GCF_000737885.1
B. adolescentis	GCF_000829865.1
B. adolescentis	GCF_001010915.1
B. adolescentis	GCF_001406215.1
B. adolescentis	GCF_001406455.1
B. adolescentis	GCF_001406735.1
B. adolescentis	GCF_001756865.1
B. adolescentis	GCF_002075965.1
B. adolescentis	GCF_002107925.1
B. adolescentis	GCF_002107955.1
B. adolescentis	GCF_002107975.1
B. adolescentis	GCF_002107995.1
B. adolescentis	GCF_002108015.1
B. adolescentis	GCF_002108035.1
B. adolescentis	GCF_002108045.1
B. adolescentis	GCF_002108075.1
B. adolescentis	GCF_002108095.1
B. adolescentis	GCF_002108135.1
B. adolescentis	GCF_002108155.1
B. adolescentis	GCF_002108165.1
B. adolescentis	GCF_003030905.1
B. adolescentis	GCF_003429385.1
B. adolescentis	GCF_003436185.1
B. adolescentis	GCF_003437735.1
B. adolescentis	GCF_003457765.1
B. adolescentis	GCF_003458805.1
B. adolescentis	GCF_003464325.1
B. adolescentis	GCF_003465205.1
B. adolescentis	GCF_003466335.1
B. adolescentis	GCF_003467335.1
B. adolescentis	GCF_003468385.1
B. adolescentis	GCF_003469145.1
B. adolescentis	GCF_003472095.1
B. adolescentis	GCF_003472245.1
B. adolescentis	GCF_003472265.1
B. adolescentis	GCF_003473105.1
B. adolescentis	GCF_003473345.1
B. adolescentis	GCF_003856735.1
B. adolescentis	GCF_004167585.1
B. adolescentis	GCF_005845205.1
B. adolescentis	GCF_009832825.1
B. adolescentis	GCF_902386735.1
B. bifidum	GCF_001020245.1
B. bifidum	GCF_001020255.1
B. bifidum	GCF_001020265.1
B. bifidum	GCF_001020325.1
B. bifidum	GCF_001020335.1
B. bifidum	GCF_001020355.1
B. bifidum	GCF_001020375.1
B. bifidum	GCF_001020405.1
B. bifidum	GCF_001281345.1
B. bifidum	GCF_001405355.1
B. bifidum	GCF_001546225.1
B. bifidum	GCF_001595435.1
B. bifidum	GCF_001685685.1
B. bifidum	GCF_002076105.1
B. bifidum	GCF_002469385.1
B. bifidum	GCF_003094715.1
B. bifidum	GCF_003390735.1
B. bifidum	GCF_003436135.1
B. bifidum	GCF_003436575.1
B. bifidum	GCF_003436635.1
B. bifidum	GCF_003437175.1
B. bifidum	GCF_003437325.1
B. bifidum	GCF_003437785.1
B. bifidum	GCF_003437945.1
B. bifidum	GCF_003465425.1
B. bifidum	GCF_003466365.1
B. bifidum	GCF_003467985.1
B. bifidum	GCF_003468415.1
B. bifidum	GCF_003470585.1
B. bifidum	GCF_003472345.1
B. bifidum	GCF_003474045.1
B. bifidum	GCF_003573895.1
B. bifidum	GCF_003790385.1
B. bifidum	GCF_004167365.1
B. bifidum	GCF_005844205.1
B. bifidum	GCF_005844365.1
B. bifidum	GCF_009075765.1
B. bifidum	GCF_009078055.1
B. bifidum	GCF_009159095.1
B. bifidum	GCF_009159495.1
B. bifidum	GCF_009160915.1
B. bifidum	GCF_009160945.1
B. bifidum	GCF_011029205.1
B. bifidum	GCF_900112465.1
B. bifidum	GCF_900445665.1
B. breve	GCF_001189355.1
B. breve	GCF_001281425.1
B. breve	GCF_001546235.1
B. breve	GCF_001685705.1
B. breve	GCF_001685725.1
B. breve	GCF_001685745.1
B. breve	GCF_001685765.1
B. breve	GCF_001685785.1
B. breve	GCF_001685805.1
B. breve	GCF_001685825.1
B. breve	GCF_001685845.1
B. breve	GCF_001685865.1
B. breve	GCF_001685885.1
B. breve	GCF_001685905.1
B. breve	GCF_001685925.1
B. breve	GCF_001685945.1
B. breve	GCF_001990225.1
B. breve	GCF_002027265.1
B. breve	GCF_002075865.1
B. breve	GCF_002076075.1
B. breve	GCF_002271275.1
B. breve	GCF_002838225.1
B. breve	GCF_002838245.1
B. breve	GCF_002838265.1
B. breve	GCF_002838285.1
B. breve	GCF_002838305.1
B. breve	GCF_002838325.1
B. breve	GCF_002838345.1
B. breve	GCF_002838365.1
B. breve	GCF_002838385.1
B. breve	GCF_002838405.1
B. breve	GCF_002838425.1
B. breve	GCF_002838445.1
B. breve	GCF_002838465.1
B. breve	GCF_002838485.1
B. breve	GCF_002838505.1
B. breve	GCF_002838525.1
B. breve	GCF_002838545.1
B. breve	GCF_002838585.1
B. breve	GCF_002861455.1
B. breve	GCF_002914865.1
B. breve	GCF_003370105.1
B. breve	GCF_003370155.1
B. breve	GCF_003370175.1
B. breve	GCF_003370195.1
B. breve	GCF_003370295.1
B. breve	GCF_003860285.1
B. breve	GCF_006546585.1
B. breve	GCF_009429085.1
B. breve	GCF_009931415.1
B. breve	GCF_900102865.1
B. breve	GCF_900157105.1
B. breve	GCF_900157125.1
B. breve	GCF_901212525.1
B. breve	GCF_901980275.1
B. breve	GCF_902167575.1
B. breve	GCF_902167875.1
B. breve	GCF_902167895.1
B. infantis	GCF_001051015.2
B. infantis	GCF_001281305.1
B. infantis	GCF_001686105.1
B. infantis	GCF_001686125.1
B. infantis	GCF_001870755.1
B. infantis	GCF_004803425.1
B. infantis	GCF_004919065.1
B. infantis	GCF_900445755.1
B. infantis	GCF_902167555.1
B. infantis	GCF_902167565.1
B. infantis	GCF_902167595.1
B. infantis	GCF_902167615.1
B. infantis	GCF_902167775.1
B. longum	GCF_000741245.1
B. longum	GCF_000786175.1
B. longum	GCF_001275745.1
B. longum	GCF_001446255.1
B. longum	GCF_001446275.1
B. longum	GCF_001447955.1
B. longum	GCF_001516925.1
B. longum	GCF_001686145.1
B. longum	GCF_001686165.1
B. longum	GCF_001686185.1
B. longum	GCF_001686205.1
B. longum	GCF_001686225.1
B. longum	GCF_001686245.1
B. longum	GCF_001725985.1
B. longum	GCF_001940535.1
B. longum	GCF_003094995.1
B. longum	GCF_003342655.1
B. longum	GCF_003990235.1
B. longum	GCF_004324325.1
B. longum	GCF_004332625.1
B. longum	GCF_004332635.1
B. longum	GCF_004332645.1
B. longum	GCF_004332665.1
B. longum	GCF_004332725.1
B. longum	GCF_004332735.1
B. longum	GCF_004332745.1
B. longum	GCF_004332755.1
B. longum	GCF_004332765.1
B. longum	GCF_004332825.1
B. longum	GCF_004332835.1
B. longum	GCF_004332855.1
B. longum	GCF_004332865.1
B. longum	GCF_004332895.1
B. longum	GCF_004332925.1
B. longum	GCF_004332945.1
B. longum	GCF_004332965.1
B. longum	GCF_004333005.1
B. longum	GCF_004333015.1
B. longum	GCF_004333035.1
B. longum	GCF_004333045.1
B. longum	GCF_004333065.1
B. longum	GCF_004333105.1
B. longum	GCF_004333115.1
B. longum	GCF_004333125.1
B. longum	GCF_004333165.1
B. longum	GCF_004333175.1
B. longum	GCF_004333205.1
B. longum	GCF_004333215.1
B. longum	GCF_004333235.1
B. longum	GCF_004333265.1
B. longum	GCF_004333275.1
B. longum	GCF_004333305.1
B. longum	GCF_004333325.1
B. longum	GCF_004333335.1
B. longum	GCF_004333365.1
B. longum	GCF_004333375.1
B. longum	GCF_004333385.1
B. longum	GCF_004333425.1
B. longum	GCF_004333445.1
B. longum	GCF_004333455.1
B. longum	GCF_004333465.1
B. longum	GCF_004333475.1
B. longum	GCF_004333515.1
B. longum	GCF_004333535.1
B. longum	GCF_004333555.1
B. longum	GCF_004333565.1
B. longum	GCF_004333575.1
B. longum	GCF_004333625.1
B. longum	GCF_004333635.1
B. longum	GCF_004333645.1
B. longum	GCF_004333675.1
B. longum	GCF_004333695.1
B. longum	GCF_004333715.1
B. longum	GCF_004333735.1
B. longum	GCF_004333765.1
B. longum	GCF_004333775.1
B. longum	GCF_004333785.1
B. longum	GCF_004333795.1
B. longum	GCF_004333845.1
B. longum	GCF_004333855.1
B. longum	GCF_004333875.1
B. longum	GCF_004333895.1
B. longum	GCF_004333905.1
B. longum	GCF_004333925.1
B. longum	GCF_004333935.1
B. longum	GCF_004333975.1
B. longum	GCF_004333995.1
B. longum	GCF_004334005.1
B. longum	GCF_004334035.1
B. longum	GCF_004334045.1
B. longum	GCF_004334065.1
B. longum	GCF_004334075.1
B. longum	GCF_004334105.1
B. longum	GCF_004334145.1
B. longum	GCF_004334155.1
B. longum	GCF_004334165.1
B. longum	GCF_004334205.1
B. longum	GCF_004334215.1
B. longum	GCF_004334245.1
B. longum	GCF_004334255.1
B. longum	GCF_004334285.1
B. longum	GCF_004334325.1
B. longum	GCF_004334335.1
B. longum	GCF_004334345.1
B. longum	GCF_004334355.1
B. longum	GCF_004334365.1
B. longum	GCF_004334425.1
B. longum	GCF_004334445.1
B. longum	GCF_004334465.1
B. longum	GCF_004334485.1
B. longum	GCF_004334545.1
B. longum	GCF_004334555.1
B. longum	GCF_004334615.1
B. longum	GCF_004334635.1
B. longum	GCF_004334645.1
B. longum	GCF_004334705.1
B. longum	GCF_004334715.1
B. longum	GCF_004334745.1
B. longum	GCF_004334775.1
B. longum	GCF_004334785.1
B. longum	GCF_004334815.1
B. longum	GCF_004334855.1
B. longum	GCF_004334865.1
B. longum	GCF_006438975.1
B. longum	GCF_009896525.1
B. longum	GCF_902167545.1
B. psudocatenulatum	GCF_000940535.1
B. psudocatenulatum	GCF_001405035.1
B. psudocatenulatum	GCF_001685965.1
B. psudocatenulatum	GCF_001685985.1
B. psudocatenulatum	GCF_001686005.1
B. psudocatenulatum	GCF_001686025.1
B. psudocatenulatum	GCF_001686045.1
B. psudocatenulatum	GCF_001686065.1
B. psudocatenulatum	GCF_002075945.1
B. psudocatenulatum	GCF_002271255.1
B. psudocatenulatum	GCF_003436025.1
B. psudocatenulatum	GCF_003436105.1
B. psudocatenulatum	GCF_003436315.1
B. psudocatenulatum	GCF_003436545.1
B. psudocatenulatum	GCF_003436675.1
B. psudocatenulatum	GCF_003436955.1
B. psudocatenulatum	GCF_003437075.1
B. psudocatenulatum	GCF_003437155.1
B. psudocatenulatum	GCF_003437435.1
B. psudocatenulatum	GCF_003437825.1
B. psudocatenulatum	GCF_003437835.1
B. psudocatenulatum	GCF_003438015.1
B. psudocatenulatum	GCF_003438405.1
B. psudocatenulatum	GCF_003439655.1
B. psudocatenulatum	GCF_003458965.1
B. psudocatenulatum	GCF_003459475.1
B. psudocatenulatum	GCF_003460425.1
B. psudocatenulatum	GCF_003463615.1
B. psudocatenulatum	GCF_003464925.1
B. psudocatenulatum	GCF_003465135.1
B. psudocatenulatum	GCF_003465775.1
B. psudocatenulatum	GCF_003466105.1
B. psudocatenulatum	GCF_003467065.1
B. psudocatenulatum	GCF_003467515.1
B. psudocatenulatum	GCF_003467755.1
B. psudocatenulatum	GCF_003468555.1
B. psudocatenulatum	GCF_003470125.1
B. psudocatenulatum	GCF_003470545.1
B. psudocatenulatum	GCF_003471295.1
B. psudocatenulatum	GCF_003471325.1
B. psudocatenulatum	GCF_003471505.1
B. psudocatenulatum	GCF_003472415.1
B. psudocatenulatum	GCF_003472545.1
B. psudocatenulatum	GCF_003472685.1
B. psudocatenulatum	GCF_003472725.1
B. psudocatenulatum	GCF_003473025.1
B. psudocatenulatum	GCF_003474015.1
B. psudocatenulatum	GCF_003474525.1
B. psudocatenulatum	GCF_003474835.1
B. psudocatenulatum	GCF_003952825.1
B. psudocatenulatum	GCF_004167565.1
B. psudocatenulatum	GCF_005844335.1
B. psudocatenulatum	GCF_006828885.1
B. psudocatenulatum	GCF_902167535.1
B. psudocatenulatum	JAHXFG000000000
B. psudocatenulatum	CP079236
B. psudocatenulatum	JAHXFF000000000
B. psudocatenulatum	JAHXFE000000000
B. psudocatenulatum	CP079235
B. psudocatenulatum	CP079233-CP079234
B. psudocatenulatum	JAHXFD000000000
B. psudocatenulatum	JAHXFC000000000
B. psudocatenulatum	CP079232
B. psudocatenulatum	JAHXFB000000000
B. psudocatenulatum	JAHXFA000000000
B. psudocatenulatum	JAHXEZ000000000
B. psudocatenulatum	JAHXEY000000000
B. psudocatenulatum	JAHXEV000000000
B. psudocatenulatum	JAHXEU000000000
B. psudocatenulatum	JAHXET000000000
B. psudocatenulatum	JAHXES000000000
B. psudocatenulatum	JAHXER000000000
B. psudocatenulatum	JAHXEQ000000000
B. psudocatenulatum	JAHXEO000000000
B. psudocatenulatum	JAHXEJ000000000
B. psudocatenulatum	JAHXEH000000000
B. psudocatenulatum	JAHXEG000000000
B. psudocatenulatum	JAHXEF000000000
B. psudocatenulatum	JAHXEE000000000
B. psudocatenulatum	JAHXED000000000

## Sheet: Sdata_2_Metagenome_data_list_1
PRID	Country	No. of participants	Reference
PEJEB6337	China	109	Qin et al., 2014
PRJDB3601	Japan	105	Nishijima et al., 2016
PRJDB4176	Japan	118	Yachida et al., 2019
PRJEB17632	Germany	24	Costea et al., 2017
PRJEB17632	Kazakhstan	67	Costea et al., 2017
PRJEB6070	Germany	5	Zeller et al., 2014
PRJEB6070	France	20	Zeller et al., 2014
PRJEB6456	Sweden	200	Backhed et al., 2015
PRJEB7774	Austria	2	Feng et al., 2015
PRJEB8094	Canada	24	Raymond et al., 2016
PRJNA217052	Fiji	158	http://fijicomp.bme.cornell.edu//
PRJNA268964	Peru	35	Obregon et al., 2015
PRJNA268964	USA	22	Obregon et al., 2015
PRJNA278393	Tanzania	25	Rampelli et al., 2015
PRJNA278393	Italy	11	Rampelli et al., 2015
PRJNA290380	Estonia	57	Vatanen et al., 2016
PRJNA290380	Russia	67	Vatanen et al., 2016
PRJNA290380	Finland	49	Vatanen et al., 2016
PRJNA485056	Madagascar	95	Pasolli et al., 2019

## Sheet: Sdata_3_Metagenome_data_list_2
Accession No. or sample ID	Project ID	country
HD-1	PEJEB6337	CN
HD-10	PEJEB6337	CN
HD-11	PEJEB6337	CN
HD-12	PEJEB6337	CN
HD-13	PEJEB6337	CN
HD-14	PEJEB6337	CN
HD-15	PEJEB6337	CN
HD-16	PEJEB6337	CN
HD-17	PEJEB6337	CN
HD-18	PEJEB6337	CN
HD-19	PEJEB6337	CN
HD-2	PEJEB6337	CN
HD-20	PEJEB6337	CN
HD-21	PEJEB6337	CN
HD-22	PEJEB6337	CN
HD-23	PEJEB6337	CN
HD-24	PEJEB6337	CN
HD-25	PEJEB6337	CN
HD-26	PEJEB6337	CN
HD-27	PEJEB6337	CN
HD-28	PEJEB6337	CN
HD-29	PEJEB6337	CN
HD-3	PEJEB6337	CN
HD-30	PEJEB6337	CN
HD-31	PEJEB6337	CN
HD-32	PEJEB6337	CN
HD-33	PEJEB6337	CN
HD-34	PEJEB6337	CN
HD-35	PEJEB6337	CN
HD-36	PEJEB6337	CN
HD-37	PEJEB6337	CN
HD-38	PEJEB6337	CN
HD-39	PEJEB6337	CN
HD-4	PEJEB6337	CN
HD-40	PEJEB6337	CN
HD-41	PEJEB6337	CN
HD-42	PEJEB6337	CN
HD-43	PEJEB6337	CN
HD-44	PEJEB6337	CN
HD-45	PEJEB6337	CN
HD-46	PEJEB6337	CN
HD-47	PEJEB6337	CN
HD-48	PEJEB6337	CN
HD-49	PEJEB6337	CN
HD-5	PEJEB6337	CN
HD-50	PEJEB6337	CN
HD-51	PEJEB6337	CN
HD-52	PEJEB6337	CN
HD-53	PEJEB6337	CN
HD-54	PEJEB6337	CN
HD-55	PEJEB6337	CN
HD-56	PEJEB6337	CN
HD-57	PEJEB6337	CN
HD-58	PEJEB6337	CN
HD-59	PEJEB6337	CN
HD-6	PEJEB6337	CN
HD-60	PEJEB6337	CN
HD-61	PEJEB6337	CN
HD-63	PEJEB6337	CN
HD-64	PEJEB6337	CN
HD-65	PEJEB6337	CN
HD-66	PEJEB6337	CN
HD-67	PEJEB6337	CN
HD-68	PEJEB6337	CN
HD-69	PEJEB6337	CN
HD-7	PEJEB6337	CN
HD-70	PEJEB6337	CN
HD-71	PEJEB6337	CN
HD-72	PEJEB6337	CN
HD-73	PEJEB6337	CN
HD-74	PEJEB6337	CN
HD-75	PEJEB6337	CN
HD-76	PEJEB6337	CN
HD-77	PEJEB6337	CN
HD-78	PEJEB6337	CN
HD-79	PEJEB6337	CN
HD-80	PEJEB6337	CN
HD-81	PEJEB6337	CN
HD-82	PEJEB6337	CN
HD-83	PEJEB6337	CN
HD-9	PEJEB6337	CN
HV-1	PEJEB6337	CN
HV-10	PEJEB6337	CN
HV-11	PEJEB6337	CN
HV-14	PEJEB6337	CN
HV-15	PEJEB6337	CN
HV-16	PEJEB6337	CN
HV-17	PEJEB6337	CN
HV-18	PEJEB6337	CN
HV-19	PEJEB6337	CN
HV-2	PEJEB6337	CN
HV-20	PEJEB6337	CN
HV-21	PEJEB6337	CN
HV-22	PEJEB6337	CN
HV-23	PEJEB6337	CN
HV-24	PEJEB6337	CN
HV-25	PEJEB6337	CN
HV-26	PEJEB6337	CN
HV-27	PEJEB6337	CN
HV-28	PEJEB6337	CN
HV-29	PEJEB6337	CN
HV-3	PEJEB6337	CN
HV-30	PEJEB6337	CN
HV-31	PEJEB6337	CN
HV-4	PEJEB6337	CN
HV-5	PEJEB6337	CN
HV-6	PEJEB6337	CN
HV-8	PEJEB6337	CN
HV-9	PEJEB6337	CN
FAKO01	PRJDB3601	JP
FAKO02	PRJDB3601	JP
FAKO03	PRJDB3601	JP
FAKO05	PRJDB3601	JP
FAKO06	PRJDB3601	JP
FAKO07	PRJDB3601	JP
FAKO08	PRJDB3601	JP
FAKO09	PRJDB3601	JP
FAKO10	PRJDB3601	JP
FAKO11	PRJDB3601	JP
FAKO12	PRJDB3601	JP
FAKO13	PRJDB3601	JP
FAKO14	PRJDB3601	JP
FAKO15	PRJDB3601	JP
FAKO16	PRJDB3601	JP
FAKO17	PRJDB3601	JP
FAKO18	PRJDB3601	JP
FAKO19	PRJDB3601	JP
FAKO21	PRJDB3601	JP
FAKO22	PRJDB3601	JP
FAKO23	PRJDB3601	JP
FAKO24	PRJDB3601	JP
FAKO25	PRJDB3601	JP
FAKO26	PRJDB3601	JP
FAKO27	PRJDB3601	JP
FAKO28	PRJDB3601	JP
FAKO29	PRJDB3601	JP
FAKO30	PRJDB3601	JP
FBAN01	PRJDB3601	JP
FBAN02	PRJDB3601	JP
FBAN04	PRJDB3601	JP
FBAN05	PRJDB3601	JP
FBAN06	PRJDB3601	JP
FBAN07	PRJDB3601	JP
FBAN08	PRJDB3601	JP
FBAN09	PRJDB3601	JP
FBAN10	PRJDB3601	JP
FMOR01	PRJDB3601	JP
FMOR02	PRJDB3601	JP
FMOR03	PRJDB3601	JP
FMOR04	PRJDB3601	JP
FMOR11	PRJDB3601	JP
FMOR14	PRJDB3601	JP
FMOR21	PRJDB3601	JP
FPR01	PRJDB3601	JP
FPR03	PRJDB3601	JP
FPR04	PRJDB3601	JP
FPR05	PRJDB3601	JP
FTAG01	PRJDB3601	JP
FTAG02	PRJDB3601	JP
FTAG03	PRJDB3601	JP
FTAG06	PRJDB3601	JP
FTAG07	PRJDB3601	JP
FTAG08	PRJDB3601	JP
FTAG09	PRJDB3601	JP
FTAG10	PRJDB3601	JP
FTAG12	PRJDB3601	JP
FTAG13	PRJDB3601	JP
FTAG14	PRJDB3601	JP
FTAG15	PRJDB3601	JP
FTAG16	PRJDB3601	JP
FTAG17	PRJDB3601	JP
FTAG18	PRJDB3601	JP
FTAG19	PRJDB3601	JP
FTAG20	PRJDB3601	JP
FTAG21	PRJDB3601	JP
TS-21	PRJDB3601	JP
TS-29	PRJDB3601	JP
TS-33	PRJDB3601	JP
TS-41	PRJDB3601	JP
43922	PRJDB3601	JP
43923	PRJDB3601	JP
43924	PRJDB3601	JP
43926	PRJDB3601	JP
43927	PRJDB3601	JP
43928	PRJDB3601	JP
43929	PRJDB3601	JP
43930	PRJDB3601	JP
43931	PRJDB3601	JP
43932	PRJDB3601	JP
43933	PRJDB3601	JP
43936	PRJDB3601	JP
43937	PRJDB3601	JP
43938	PRJDB3601	JP
43939	PRJDB3601	JP
43940	PRJDB3601	JP
43942	PRJDB3601	JP
43943	PRJDB3601	JP
43944	PRJDB3601	JP
43945	PRJDB3601	JP
43946	PRJDB3601	JP
43947	PRJDB3601	JP
43948	PRJDB3601	JP
43949	PRJDB3601	JP
43951	PRJDB3601	JP
11414	PRJDB3601	JP
11780	PRJDB3601	JP
12145	PRJDB3601	JP
12510	PRJDB3601	JP
12875	PRJDB3601	JP
13241	PRJDB3601	JP
13606	PRJDB3601	JP
13971	PRJDB3601	JP
14336	PRJDB3601	JP
14702	PRJDB3601	JP
DRR127532	PRJDB4176	JP
DRR127537	PRJDB4176	JP
DRR127552	PRJDB4176	JP
DRR127597	PRJDB4176	JP
DRR127619	PRJDB4176	JP
DRR127634	PRJDB4176	JP
DRR127649	PRJDB4176	JP
DRR127672	PRJDB4176	JP
DRR127683	PRJDB4176	JP
DRR127704	PRJDB4176	JP
DRR127713	PRJDB4176	JP
DRR127721	PRJDB4176	JP
DRR127748	PRJDB4176	JP
DRR171463	PRJDB4176	JP
DRR171466	PRJDB4176	JP
DRR171467	PRJDB4176	JP
DRR171471	PRJDB4176	JP
DRR171502	PRJDB4176	JP
DRR171506	PRJDB4176	JP
DRR171513	PRJDB4176	JP
DRR171515	PRJDB4176	JP
DRR171517	PRJDB4176	JP
DRR171518	PRJDB4176	JP
DRR171523	PRJDB4176	JP
DRR171525	PRJDB4176	JP
DRR171527	PRJDB4176	JP
DRR171530	PRJDB4176	JP
DRR171546	PRJDB4176	JP
DRR171547	PRJDB4176	JP
DRR171552	PRJDB4176	JP
DRR171562	PRJDB4176	JP
DRR171563	PRJDB4176	JP
DRR171565	PRJDB4176	JP
DRR171566	PRJDB4176	JP
DRR171568	PRJDB4176	JP
DRR171571	PRJDB4176	JP
DRR171576	PRJDB4176	JP
DRR171578	PRJDB4176	JP
DRR171580	PRJDB4176	JP
DRR171581	PRJDB4176	JP
DRR171585	PRJDB4176	JP
DRR171586	PRJDB4176	JP
DRR171587	PRJDB4176	JP
DRR171589	PRJDB4176	JP
DRR171591	PRJDB4176	JP
DRR171594	PRJDB4176	JP
DRR171598	PRJDB4176	JP
DRR171604	PRJDB4176	JP
DRR171605	PRJDB4176	JP
DRR171608	PRJDB4176	JP
DRR171610	PRJDB4176	JP
DRR171616	PRJDB4176	JP
DRR171619	PRJDB4176	JP
DRR171626	PRJDB4176	JP
DRR171637	PRJDB4176	JP
DRR171639	PRJDB4176	JP
DRR171640	PRJDB4176	JP
DRR171641	PRJDB4176	JP
DRR171642	PRJDB4176	JP
DRR171643	PRJDB4176	JP
DRR171644	PRJDB4176	JP
DRR171646	PRJDB4176	JP
DRR171647	PRJDB4176	JP
DRR171648	PRJDB4176	JP
DRR171650	PRJDB4176	JP
DRR171653	PRJDB4176	JP
DRR171655	PRJDB4176	JP
DRR171656	PRJDB4176	JP
DRR171659	PRJDB4176	JP
DRR171662	PRJDB4176	JP
DRR171663	PRJDB4176	JP
DRR171686	PRJDB4176	JP
DRR171694	PRJDB4176	JP
DRR171700	PRJDB4176	JP
DRR171703	PRJDB4176	JP
DRR171710	PRJDB4176	JP
DRR171711	PRJDB4176	JP
DRR171712	PRJDB4176	JP
DRR171715	PRJDB4176	JP
DRR171716	PRJDB4176	JP
DRR171717	PRJDB4176	JP
DRR171719	PRJDB4176	JP
DRR171720	PRJDB4176	JP
DRR171722	PRJDB4176	JP
DRR171723	PRJDB4176	JP
DRR171737	PRJDB4176	JP
DRR171745	PRJDB4176	JP
DRR171777	PRJDB4176	JP
DRR171782	PRJDB4176	JP
DRR171783	PRJDB4176	JP
DRR171793	PRJDB4176	JP
DRR171807	PRJDB4176	JP
DRR171813	PRJDB4176	JP
DRR171816	PRJDB4176	JP
DRR171817	PRJDB4176	JP
DRR171821	PRJDB4176	JP
DRR171825	PRJDB4176	JP
DRR171843	PRJDB4176	JP
DRR171863	PRJDB4176	JP
DRR171864	PRJDB4176	JP
DRR171899	PRJDB4176	JP
DRR171925	PRJDB4176	JP
DRR171942	PRJDB4176	JP
DRR171953	PRJDB4176	JP
DRR171957	PRJDB4176	JP
DRR171967	PRJDB4176	JP
DRR171968	PRJDB4176	JP
DRR171969	PRJDB4176	JP
DRR171972	PRJDB4176	JP
DRR171973	PRJDB4176	JP
DRR171974	PRJDB4176	JP
DRR171976	PRJDB4176	JP
DRR171980	PRJDB4176	JP
DRR171984	PRJDB4176	JP
DRR171985	PRJDB4176	JP
DRR171990	PRJDB4176	JP
DRR171995	PRJDB4176	JP
DRR173016	PRJDB4176	JP
DEU1	PRJEB17632	DE
DEU10	PRJEB17632	DE
DEU11	PRJEB17632	DE
DEU13	PRJEB17632	DE
DEU14	PRJEB17632	DE
DEU15	PRJEB17632	DE
DEU16	PRJEB17632	DE
DEU17	PRJEB17632	DE
DEU18	PRJEB17632	DE
DEU19	PRJEB17632	DE
DEU2	PRJEB17632	DE
DEU20	PRJEB17632	DE
DEU21	PRJEB17632	DE
DEU22	PRJEB17632	DE
DEU24	PRJEB17632	DE
DEU27	PRJEB17632	DE
DEU28	PRJEB17632	DE
DEU29	PRJEB17632	DE
DEU3	PRJEB17632	DE
DEU30	PRJEB17632	DE
DEU4	PRJEB17632	DE
DEU7	PRJEB17632	DE
DEU8	PRJEB17632	DE
DEU9	PRJEB17632	DE
KAZ1	PRJEB17632	KZ
KAZ10	PRJEB17632	KZ
KAZ12	PRJEB17632	KZ
KAZ13	PRJEB17632	KZ
KAZ14	PRJEB17632	KZ
KAZ15	PRJEB17632	KZ
KAZ16	PRJEB17632	KZ
KAZ17	PRJEB17632	KZ
KAZ18	PRJEB17632	KZ
KAZ19	PRJEB17632	KZ
KAZ2	PRJEB17632	KZ
KAZ20	PRJEB17632	KZ
KAZ21	PRJEB17632	KZ
KAZ22	PRJEB17632	KZ
KAZ24	PRJEB17632	KZ
KAZ26	PRJEB17632	KZ
KAZ27	PRJEB17632	KZ
KAZ28	PRJEB17632	KZ
KAZ29	PRJEB17632	KZ
KAZ3	PRJEB17632	KZ
KAZ30	PRJEB17632	KZ
KAZ31	PRJEB17632	KZ
KAZ33	PRJEB17632	KZ
KAZ35	PRJEB17632	KZ
KAZ36	PRJEB17632	KZ
KAZ38	PRJEB17632	KZ
KAZ4	PRJEB17632	KZ
KAZ42	PRJEB17632	KZ
KAZ43	PRJEB17632	KZ
KAZ44	PRJEB17632	KZ
KAZ45	PRJEB17632	KZ
KAZ46	PRJEB17632	KZ
KAZ47	PRJEB17632	KZ
KAZ48	PRJEB17632	KZ
KAZ49	PRJEB17632	KZ
KAZ5	PRJEB17632	KZ
KAZ50	PRJEB17632	KZ
KAZ51	PRJEB17632	KZ
KAZ52	PRJEB17632	KZ
KAZ53	PRJEB17632	KZ
KAZ54	PRJEB17632	KZ
KAZ55	PRJEB17632	KZ
KAZ57	PRJEB17632	KZ
KAZ58	PRJEB17632	KZ
KAZ59	PRJEB17632	KZ
KAZ6	PRJEB17632	KZ
KAZ60	PRJEB17632	KZ
KAZ61	PRJEB17632	KZ
KAZ62	PRJEB17632	KZ
KAZ63	PRJEB17632	KZ
KAZ64	PRJEB17632	KZ
KAZ67	PRJEB17632	KZ
KAZ68	PRJEB17632	KZ
KAZ69	PRJEB17632	KZ
KAZ7	PRJEB17632	KZ
KAZ70	PRJEB17632	KZ
KAZ71	PRJEB17632	KZ
KAZ72	PRJEB17632	KZ
KAZ75	PRJEB17632	KZ
KAZ77	PRJEB17632	KZ
KAZ78	PRJEB17632	KZ
KAZ79	PRJEB17632	KZ
KAZ8	PRJEB17632	KZ
KAZ82	PRJEB17632	KZ
KAZ84	PRJEB17632	KZ
KAZ86	PRJEB17632	KZ
KAZ9	PRJEB17632	KZ
DE-073	PRJEB6070	DE
DE-074	PRJEB6070	DE
DE-075	PRJEB6070	DE
DE-076	PRJEB6070	DE
DE-077	PRJEB6070	DE
FR-001	PRJEB6070	FR
FR-024	PRJEB6070	FR
FR-030	PRJEB6070	FR
FR-040	PRJEB6070	FR
FR-052	PRJEB6070	FR
FR-060	PRJEB6070	FR
FR-110	PRJEB6070	FR
FR-116	PRJEB6070	FR
FR-121	PRJEB6070	FR
FR-173	PRJEB6070	FR
FR-192	PRJEB6070	FR
FR-193	PRJEB6070	FR
FR-305	PRJEB6070	FR
FR-398	PRJEB6070	FR
FR-542	PRJEB6070	FR
FR-568	PRJEB6070	FR
FR-696	PRJEB6070	FR
FR-719	PRJEB6070	FR
FR-730	PRJEB6070	FR
FR-902	PRJEB6070	FR
ERR525690	PRJEB6456	SE
ERR525692	PRJEB6456	SE
ERR525693	PRJEB6456	SE
ERR525695	PRJEB6456	SE
ERR525697	PRJEB6456	SE
ERR525699	PRJEB6456	SE
ERR525702	PRJEB6456	SE
ERR525704	PRJEB6456	SE
ERR525706	PRJEB6456	SE
ERR525708	PRJEB6456	SE
ERR525710	PRJEB6456	SE
ERR525712	PRJEB6456	SE
ERR525714	PRJEB6456	SE
ERR525716	PRJEB6456	SE
ERR525718	PRJEB6456	SE
ERR525720	PRJEB6456	SE
ERR525721	PRJEB6456	SE
ERR525723	PRJEB6456	SE
ERR525725	PRJEB6456	SE
ERR525727	PRJEB6456	SE
ERR525729	PRJEB6456	SE
ERR525731	PRJEB6456	SE
ERR525733	PRJEB6456	SE
ERR525735	PRJEB6456	SE
ERR525737	PRJEB6456	SE
ERR525739	PRJEB6456	SE
ERR525741	PRJEB6456	SE
ERR525744	PRJEB6456	SE
ERR525746	PRJEB6456	SE
ERR525748	PRJEB6456	SE
ERR525750	PRJEB6456	SE
ERR525751	PRJEB6456	SE
ERR525753	PRJEB6456	SE
ERR525755	PRJEB6456	SE
ERR525757	PRJEB6456	SE
ERR525759	PRJEB6456	SE
ERR525761	PRJEB6456	SE
ERR525763	PRJEB6456	SE
ERR525765	PRJEB6456	SE
ERR525767	PRJEB6456	SE
ERR525769	PRJEB6456	SE
ERR525771	PRJEB6456	SE
ERR525773	PRJEB6456	SE
ERR525775	PRJEB6456	SE
ERR525777	PRJEB6456	SE
ERR525779	PRJEB6456	SE
ERR525781	PRJEB6456	SE
ERR525783	PRJEB6456	SE
ERR525785	PRJEB6456	SE
ERR525787	PRJEB6456	SE
ERR525789	PRJEB6456	SE
ERR525791	PRJEB6456	SE
ERR525793	PRJEB6456	SE
ERR525795	PRJEB6456	SE
ERR525797	PRJEB6456	SE
ERR525799	PRJEB6456	SE
ERR525802	PRJEB6456	SE
ERR525804	PRJEB6456	SE
ERR525805	PRJEB6456	SE
ERR525807	PRJEB6456	SE
ERR525809	PRJEB6456	SE
ERR525811	PRJEB6456	SE
ERR525813	PRJEB6456	SE
ERR525815	PRJEB6456	SE
ERR525817	PRJEB6456	SE
ERR525819	PRJEB6456	SE
ERR525821	PRJEB6456	SE
ERR525823	PRJEB6456	SE
ERR525825	PRJEB6456	SE
ERR525827	PRJEB6456	SE
ERR525829	PRJEB6456	SE
ERR525831	PRJEB6456	SE
ERR525833	PRJEB6456	SE
ERR525835	PRJEB6456	SE
ERR525837	PRJEB6456	SE
ERR525839	PRJEB6456	SE
ERR525841	PRJEB6456	SE
ERR525843	PRJEB6456	SE
ERR525845	PRJEB6456	SE
ERR525847	PRJEB6456	SE
ERR525849	PRJEB6456	SE
ERR525851	PRJEB6456	SE
ERR525853	PRJEB6456	SE
ERR525855	PRJEB6456	SE
ERR525857	PRJEB6456	SE
ERR525859	PRJEB6456	SE
ERR525861	PRJEB6456	SE
ERR525863	PRJEB6456	SE
ERR525865	PRJEB6456	SE
ERR525867	PRJEB6456	SE
ERR525869	PRJEB6456	SE
ERR525871	PRJEB6456	SE
ERR525873	PRJEB6456	SE
ERR525875	PRJEB6456	SE
ERR525877	PRJEB6456	SE
ERR525879	PRJEB6456	SE
ERR525882	PRJEB6456	SE
ERR525884	PRJEB6456	SE
ERR525885	PRJEB6456	SE
ERR525887	PRJEB6456	SE
ERR525889	PRJEB6456	SE
ERR525891	PRJEB6456	SE
ERR525893	PRJEB6456	SE
ERR525895	PRJEB6456	SE
ERR525897	PRJEB6456	SE
ERR525899	PRJEB6456	SE
ERR525901	PRJEB6456	SE
ERR525903	PRJEB6456	SE
ERR525905	PRJEB6456	SE
ERR525907	PRJEB6456	SE
ERR525909	PRJEB6456	SE
ERR525911	PRJEB6456	SE
ERR525913	PRJEB6456	SE
ERR525915	PRJEB6456	SE
ERR525917	PRJEB6456	SE
ERR525919	PRJEB6456	SE
ERR525921	PRJEB6456	SE
ERR525923	PRJEB6456	SE
ERR525926	PRJEB6456	SE
ERR525928	PRJEB6456	SE
ERR525929	PRJEB6456	SE
ERR525931	PRJEB6456	SE
ERR525933	PRJEB6456	SE
ERR525935	PRJEB6456	SE
ERR525937	PRJEB6456	SE
ERR525939	PRJEB6456	SE
ERR525941	PRJEB6456	SE
ERR525943	PRJEB6456	SE
ERR525946	PRJEB6456	SE
ERR525948	PRJEB6456	SE
ERR525949	PRJEB6456	SE
ERR525951	PRJEB6456	SE
ERR525953	PRJEB6456	SE
ERR525955	PRJEB6456	SE
ERR525957	PRJEB6456	SE
ERR525959	PRJEB6456	SE
ERR525961	PRJEB6456	SE
ERR525963	PRJEB6456	SE
ERR525965	PRJEB6456	SE
ERR525967	PRJEB6456	SE
ERR525969	PRJEB6456	SE
ERR525971	PRJEB6456	SE
ERR525973	PRJEB6456	SE
ERR525975	PRJEB6456	SE
ERR525977	PRJEB6456	SE
ERR525979	PRJEB6456	SE
ERR525981	PRJEB6456	SE
ERR525983	PRJEB6456	SE
ERR525985	PRJEB6456	SE
ERR525987	PRJEB6456	SE
ERR525989	PRJEB6456	SE
ERR525991	PRJEB6456	SE
ERR525993	PRJEB6456	SE
ERR525995	PRJEB6456	SE
ERR525997	PRJEB6456	SE
ERR525999	PRJEB6456	SE
ERR526001	PRJEB6456	SE
ERR526003	PRJEB6456	SE
ERR526005	PRJEB6456	SE
ERR526007	PRJEB6456	SE
ERR526009	PRJEB6456	SE
ERR526011	PRJEB6456	SE
ERR526013	PRJEB6456	SE
ERR526015	PRJEB6456	SE
ERR526017	PRJEB6456	SE
ERR526019	PRJEB6456	SE
ERR526021	PRJEB6456	SE
ERR526023	PRJEB6456	SE
ERR526025	PRJEB6456	SE
ERR526027	PRJEB6456	SE
ERR526029	PRJEB6456	SE
ERR526031	PRJEB6456	SE
ERR526033	PRJEB6456	SE
ERR526035	PRJEB6456	SE
ERR526037	PRJEB6456	SE
ERR526039	PRJEB6456	SE
ERR526041	PRJEB6456	SE
ERR526043	PRJEB6456	SE
ERR526045	PRJEB6456	SE
ERR526047	PRJEB6456	SE
ERR526049	PRJEB6456	SE
ERR526051	PRJEB6456	SE
ERR526053	PRJEB6456	SE
ERR526055	PRJEB6456	SE
ERR526057	PRJEB6456	SE
ERR526059	PRJEB6456	SE
ERR526061	PRJEB6456	SE
ERR526063	PRJEB6456	SE
ERR526065	PRJEB6456	SE
ERR526067	PRJEB6456	SE
ERR526069	PRJEB6456	SE
ERR526071	PRJEB6456	SE
ERR526073	PRJEB6456	SE
ERR526075	PRJEB6456	SE
ERR526077	PRJEB6456	SE
ERR526079	PRJEB6456	SE
ERR526081	PRJEB6456	SE
ERR526083	PRJEB6456	SE
ERR526085	PRJEB6456	SE
ERR526087	PRJEB6456	SE
ERR688646	PRJEB7774	AU
ERR710432	PRJEB7774	AU
P1	PRJEB8094	CA
P10	PRJEB8094	CA
P11	PRJEB8094	CA
P12	PRJEB8094	CA
P13	PRJEB8094	CA
P14	PRJEB8094	CA
P15	PRJEB8094	CA
P17	PRJEB8094	CA
P18	PRJEB8094	CA
P19	PRJEB8094	CA
P2	PRJEB8094	CA
P20	PRJEB8094	CA
P21	PRJEB8094	CA
P22	PRJEB8094	CA
P23	PRJEB8094	CA
P25	PRJEB8094	CA
P3	PRJEB8094	CA
P38	PRJEB8094	CA
P4	PRJEB8094	CA
P5	PRJEB8094	CA
P6	PRJEB8094	CA
P7	PRJEB8094	CA
P8	PRJEB8094	CA
P9	PRJEB8094	CA
M1-1	PRJNA217052	FJ
M1-10	PRJNA217052	FJ
M1-15	PRJNA217052	FJ
M1-16	PRJNA217052	FJ
M1-20	PRJNA217052	FJ
M1-22	PRJNA217052	FJ
M1-23	PRJNA217052	FJ
M1-24	PRJNA217052	FJ
M1-25	PRJNA217052	FJ
M1-26	PRJNA217052	FJ
M1-27	PRJNA217052	FJ
M1-29	PRJNA217052	FJ
M1-3	PRJNA217052	FJ
M1-35	PRJNA217052	FJ
M1-36	PRJNA217052	FJ
M1-37	PRJNA217052	FJ
M1-38	PRJNA217052	FJ
M1-4	PRJNA217052	FJ
M1-42	PRJNA217052	FJ
M1-44	PRJNA217052	FJ
M1-48	PRJNA217052	FJ
M1-5	PRJNA217052	FJ
M1-52	PRJNA217052	FJ
M1-57	PRJNA217052	FJ
M1-59	PRJNA217052	FJ
M1-6	PRJNA217052	FJ
M1-7	PRJNA217052	FJ
M1-8	PRJNA217052	FJ
M2-11	PRJNA217052	FJ
M2-3	PRJNA217052	FJ
M2-31	PRJNA217052	FJ
M2-32	PRJNA217052	FJ
M2-33	PRJNA217052	FJ
M2-36	PRJNA217052	FJ
M2-37	PRJNA217052	FJ
M2-38	PRJNA217052	FJ
M2-39	PRJNA217052	FJ
M2-40	PRJNA217052	FJ
M2-41	PRJNA217052	FJ
M2-44	PRJNA217052	FJ
M2-45	PRJNA217052	FJ
M2-46	PRJNA217052	FJ
M2-48	PRJNA217052	FJ
M2-49	PRJNA217052	FJ
M2-5	PRJNA217052	FJ
M2-50	PRJNA217052	FJ
M2-51	PRJNA217052	FJ
M2-52	PRJNA217052	FJ
M2-56	PRJNA217052	FJ
M2-57	PRJNA217052	FJ
M2-58	PRJNA217052	FJ
W1-1	PRJNA217052	FJ
W1-11	PRJNA217052	FJ
W1-13	PRJNA217052	FJ
W1-14	PRJNA217052	FJ
W1-15	PRJNA217052	FJ
W1-18	PRJNA217052	FJ
W1-2	PRJNA217052	FJ
W1-20	PRJNA217052	FJ
W1-21	PRJNA217052	FJ
W1-22	PRJNA217052	FJ
W1-26	PRJNA217052	FJ
W1-27	PRJNA217052	FJ
W1-3	PRJNA217052	FJ
W1-31	PRJNA217052	FJ
W1-33	PRJNA217052	FJ
W1-34	PRJNA217052	FJ
W1-36	PRJNA217052	FJ
W1-37	PRJNA217052	FJ
W1-38	PRJNA217052	FJ
W1-39	PRJNA217052	FJ
W1-4	PRJNA217052	FJ
W1-40	PRJNA217052	FJ
W1-41	PRJNA217052	FJ
W1-42	PRJNA217052	FJ
W1-44	PRJNA217052	FJ
W1-5	PRJNA217052	FJ
W1-51	PRJNA217052	FJ
W1-53	PRJNA217052	FJ
W1-54	PRJNA217052	FJ
W1-55	PRJNA217052	FJ
W1-6	PRJNA217052	FJ
W1-8	PRJNA217052	FJ
W1-9	PRJNA217052	FJ
W2-1	PRJNA217052	FJ
W2-11	PRJNA217052	FJ
W2-13	PRJNA217052	FJ
W2-15	PRJNA217052	FJ
W2-17	PRJNA217052	FJ
W2-19	PRJNA217052	FJ
W2-21	PRJNA217052	FJ
W2-23	PRJNA217052	FJ
W2-25	PRJNA217052	FJ
W2-26	PRJNA217052	FJ
W2-33	PRJNA217052	FJ
W2-34	PRJNA217052	FJ
W2-35	PRJNA217052	FJ
W2-36	PRJNA217052	FJ
W2-39	PRJNA217052	FJ
W2-4	PRJNA217052	FJ
W2-40	PRJNA217052	FJ
W2-41	PRJNA217052	FJ
W2-42	PRJNA217052	FJ
W2-43	PRJNA217052	FJ
W2-44	PRJNA217052	FJ
W2-45	PRJNA217052	FJ
W2-46	PRJNA217052	FJ
W2-47	PRJNA217052	FJ
W2-48	PRJNA217052	FJ
W2-49	PRJNA217052	FJ
W2-5	PRJNA217052	FJ
W2-52	PRJNA217052	FJ
W2-53	PRJNA217052	FJ
W2-54	PRJNA217052	FJ
W2-56	PRJNA217052	FJ
W2-59	PRJNA217052	FJ
W2-6	PRJNA217052	FJ
W2-7	PRJNA217052	FJ
W2-8	PRJNA217052	FJ
W2-9	PRJNA217052	FJ
W3-1	PRJNA217052	FJ
W3-16	PRJNA217052	FJ
W3-17	PRJNA217052	FJ
W3-18	PRJNA217052	FJ
W3-19	PRJNA217052	FJ
W3-20	PRJNA217052	FJ
W3-21	PRJNA217052	FJ
W3-22	PRJNA217052	FJ
W3-23	PRJNA217052	FJ
WL-1	PRJNA217052	FJ
WL-10	PRJNA217052	FJ
WL-11	PRJNA217052	FJ
WL-12	PRJNA217052	FJ
WL-13	PRJNA217052	FJ
WL-14	PRJNA217052	FJ
WL-15	PRJNA217052	FJ
WL-17	PRJNA217052	FJ
WL-2	PRJNA217052	FJ
WL-20	PRJNA217052	FJ
WL-25	PRJNA217052	FJ
WL-26	PRJNA217052	FJ
WL-28	PRJNA217052	FJ
WL-3	PRJNA217052	FJ
WL-30	PRJNA217052	FJ
WL-32	PRJNA217052	FJ
WL-33	PRJNA217052	FJ
WL-34	PRJNA217052	FJ
WL-35	PRJNA217052	FJ
WL-36	PRJNA217052	FJ
WL-37	PRJNA217052	FJ
WL-39	PRJNA217052	FJ
WL-43	PRJNA217052	FJ
WL-44	PRJNA217052	FJ
WL-45	PRJNA217052	FJ
WL-5	PRJNA217052	FJ
WL-7	PRJNA217052	FJ
WL-8	PRJNA217052	FJ
WL-9	PRJNA217052	FJ
SRR1761664	PRJNA268964	PE
SRR1761665	PRJNA268964	PE
SRR1761666	PRJNA268964	PE
SRR1761667	PRJNA268964	PE
SRR1761668	PRJNA268964	PE
SRR1761669	PRJNA268964	PE
SRR1761670	PRJNA268964	PE
SRR1761672	PRJNA268964	PE
SRR1761673	PRJNA268964	PE
SRR1761674	PRJNA268964	PE
SRR1761675	PRJNA268964	PE
SRR1761676	PRJNA268964	US
SRR1761677	PRJNA268964	US
SRR1761678	PRJNA268964	US
SRR1761679	PRJNA268964	US
SRR1761680	PRJNA268964	US
SRR1761681	PRJNA268964	US
SRR1761682	PRJNA268964	US
SRR1761683	PRJNA268964	US
SRR1761684	PRJNA268964	US
SRR1761685	PRJNA268964	US
SRR1761686	PRJNA268964	US
SRR1761687	PRJNA268964	US
SRR1761688	PRJNA268964	US
SRR1761689	PRJNA268964	US
SRR1761690	PRJNA268964	US
SRR1761691	PRJNA268964	US
SRR1761692	PRJNA268964	US
SRR1761693	PRJNA268964	US
SRR1761694	PRJNA268964	US
SRR1761695	PRJNA268964	US
SRR1761696	PRJNA268964	US
SRR1761697	PRJNA268964	US
SRR1761698	PRJNA268964	PE
SRR1761699	PRJNA268964	PE
SRR1761700	PRJNA268964	PE
SRR1761701	PRJNA268964	PE
SRR1761702	PRJNA268964	PE
SRR1761703	PRJNA268964	PE
SRR1761704	PRJNA268964	PE
SRR1761705	PRJNA268964	PE
SRR1761706	PRJNA268964	PE
SRR1761707	PRJNA268964	PE
SRR1761708	PRJNA268964	PE
SRR1761709	PRJNA268964	PE
SRR1761710	PRJNA268964	PE
SRR1761711	PRJNA268964	PE
SRR1761712	PRJNA268964	PE
SRR1761713	PRJNA268964	PE
SRR1761714	PRJNA268964	PE
SRR1761715	PRJNA268964	PE
SRR1761716	PRJNA268964	PE
SRR1761717	PRJNA268964	PE
SRR1761718	PRJNA268964	PE
SRR1761719	PRJNA268964	PE
SRR1761720	PRJNA268964	PE
SRR1761721	PRJNA268964	PE
SRR1927149	PRJNA278393	TZ
SRR1929408	PRJNA278393	TZ
SRR1929484	PRJNA278393	TZ
SRR1929485	PRJNA278393	TZ
SRR1929563	PRJNA278393	TZ
SRR1929574	PRJNA278393	TZ
SRR1930121	PRJNA278393	TZ
SRR1930122	PRJNA278393	TZ
SRR1930123	PRJNA278393	TZ
SRR1930128	PRJNA278393	TZ
SRR1930132	PRJNA278393	TZ
SRR1930133	PRJNA278393	TZ
SRR1930134	PRJNA278393	TZ
SRR1930136	PRJNA278393	TZ
SRR1930138	PRJNA278393	TZ
SRR1930140	PRJNA278393	TZ
SRR1930142	PRJNA278393	TZ
SRR1930143	PRJNA278393	TZ
SRR1930144	PRJNA278393	TZ
SRR1930145	PRJNA278393	TZ
SRR1930149	PRJNA278393	TZ
SRR1930177	PRJNA278393	TZ
SRR1930179	PRJNA278393	TZ
SRR1930187	PRJNA278393	TZ
SRR1930244	PRJNA278393	TZ
SRR1930247	PRJNA278393	IT
SRR1930248	PRJNA278393	IT
SRR1930250	PRJNA278393	IT
SRR1930251	PRJNA278393	IT
SRR1930253	PRJNA278393	IT
SRR1930255	PRJNA278393	IT
SRR1930777	PRJNA278393	IT
SRR1931170	PRJNA278393	IT
SRR1931173	PRJNA278393	IT
SRR1931177	PRJNA278393	IT
SRR1931178	PRJNA278393	IT
SRR4305038	PRJNA290380	EE
SRR4305042	PRJNA290380	EE
SRR4305046	PRJNA290380	EE
SRR4305055	PRJNA290380	RU
SRR4305062	PRJNA290380	FI
SRR4305063	PRJNA290380	FI
SRR4305069	PRJNA290380	RU
SRR4305079	PRJNA290380	RU
SRR4305091	PRJNA290380	RU
SRR4305093	PRJNA290380	RU
SRR4305098	PRJNA290380	RU
SRR4305099	PRJNA290380	RU
SRR4305103	PRJNA290380	FI
SRR4305106	PRJNA290380	EE
SRR4305109	PRJNA290380	FI
SRR4305124	PRJNA290380	EE
SRR4305128	PRJNA290380	FI
SRR4305129	PRJNA290380	FI
SRR4305132	PRJNA290380	EE
SRR4305141	PRJNA290380	FI
SRR4305143	PRJNA290380	RU
SRR4305144	PRJNA290380	EE
SRR4305146	PRJNA290380	EE
SRR4305150	PRJNA290380	EE
SRR4305154	PRJNA290380	FI
SRR4305157	PRJNA290380	FI
SRR4305164	PRJNA290380	EE
SRR4305170	PRJNA290380	RU
SRR4305175	PRJNA290380	RU
SRR4305184	PRJNA290380	FI
SRR4305191	PRJNA290380	RU
SRR4305193	PRJNA290380	EE
SRR4305194	PRJNA290380	EE
SRR4305195	PRJNA290380	EE
SRR4305210	PRJNA290380	EE
SRR4305213	PRJNA290380	FI
SRR4305216	PRJNA290380	FI
SRR4305219	PRJNA290380	FI
SRR4305224	PRJNA290380	RU
SRR4305227	PRJNA290380	RU
SRR4305231	PRJNA290380	EE
SRR4305232	PRJNA290380	FI
SRR4305233	PRJNA290380	EE
SRR4305236	PRJNA290380	FI
SRR4305245	PRJNA290380	RU
SRR4305251	PRJNA290380	EE
SRR4305254	PRJNA290380	RU
SRR4305256	PRJNA290380	RU
SRR4305263	PRJNA290380	RU
SRR4305270	PRJNA290380	RU
SRR4305279	PRJNA290380	FI
SRR4305288	PRJNA290380	RU
SRR4305289	PRJNA290380	EE
SRR4305293	PRJNA290380	RU
SRR4305294	PRJNA290380	RU
SRR4305305	PRJNA290380	FI
SRR4305306	PRJNA290380	FI
SRR4305307	PRJNA290380	FI
SRR4305308	PRJNA290380	FI
SRR4305311	PRJNA290380	EE
SRR4305321	PRJNA290380	FI
SRR4305324	PRJNA290380	EE
SRR4305325	PRJNA290380	FI
SRR4305328	PRJNA290380	EE
SRR4305329	PRJNA290380	EE
SRR4305342	PRJNA290380	RU
SRR4305350	PRJNA290380	RU
SRR4305352	PRJNA290380	FI
SRR4305353	PRJNA290380	EE
SRR4305354	PRJNA290380	FI
SRR4305355	PRJNA290380	FI
SRR4305356	PRJNA290380	RU
SRR4305357	PRJNA290380	FI
SRR4305366	PRJNA290380	RU
SRR4305371	PRJNA290380	FI
SRR4305379	PRJNA290380	FI
SRR4305395	PRJNA290380	RU
SRR4305400	PRJNA290380	RU
SRR4305401	PRJNA290380	FI
SRR4305404	PRJNA290380	RU
SRR4305416	PRJNA290380	EE
SRR4305421	PRJNA290380	RU
SRR4305422	PRJNA290380	RU
SRR4305425	PRJNA290380	FI
SRR4305432	PRJNA290380	FI
SRR4305435	PRJNA290380	RU
SRR4305439	PRJNA290380	RU
SRR4305440	PRJNA290380	EE
SRR4305444	PRJNA290380	FI
SRR4305446	PRJNA290380	RU
SRR4305447	PRJNA290380	RU
SRR4305449	PRJNA290380	RU
SRR4305450	PRJNA290380	EE
SRR4305452	PRJNA290380	RU
SRR4305454	PRJNA290380	RU
SRR4305455	PRJNA290380	FI
SRR4305461	PRJNA290380	EE
SRR4305463	PRJNA290380	RU
SRR4305466	PRJNA290380	RU
SRR4305469	PRJNA290380	RU
SRR4305476	PRJNA290380	FI
SRR4305489	PRJNA290380	EE
SRR4305492	PRJNA290380	RU
SRR4305504	PRJNA290380	FI
SRR4305516	PRJNA290380	RU
SRR4305518	PRJNA290380	EE
SRR4305521	PRJNA290380	FI
SRR4305525	PRJNA290380	FI
SRR4305528	PRJNA290380	RU
SRR4305530	PRJNA290380	RU
SRR4305532	PRJNA290380	RU
SRR4408001	PRJNA290380	FI
SRR4408003	PRJNA290380	RU
SRR4408004	PRJNA290380	RU
SRR4408015	PRJNA290380	EE
SRR4408016	PRJNA290380	EE
SRR4408017	PRJNA290380	EE
SRR4408020	PRJNA290380	RU
SRR4408024	PRJNA290380	EE
SRR4408028	PRJNA290380	EE
SRR4408032	PRJNA290380	RU
SRR4408034	PRJNA290380	RU
SRR4408045	PRJNA290380	FI
SRR4408069	PRJNA290380	RU
SRR4408096	PRJNA290380	EE
SRR4408102	PRJNA290380	EE
SRR4408119	PRJNA290380	RU
SRR4408120	PRJNA290380	RU
SRR4408124	PRJNA290380	EE
SRR4408138	PRJNA290380	EE
SRR4408142	PRJNA290380	FI
SRR4408143	PRJNA290380	RU
SRR4408144	PRJNA290380	RU
SRR4408149	PRJNA290380	FI
SRR4408153	PRJNA290380	FI
SRR4408154	PRJNA290380	EE
SRR4408170	PRJNA290380	EE
SRR4408174	PRJNA290380	FI
SRR4408183	PRJNA290380	RU
SRR4408185	PRJNA290380	EE
SRR4408190	PRJNA290380	RU
SRR4408198	PRJNA290380	FI
SRR4408209	PRJNA290380	RU
SRR4408220	PRJNA290380	EE
SRR4408224	PRJNA290380	RU
SRR4408229	PRJNA290380	EE
SRR4408238	PRJNA290380	RU
SRR4408240	PRJNA290380	EE
SRR4408245	PRJNA290380	EE
SRR4408247	PRJNA290380	EE
SRR4408249	PRJNA290380	EE
SRR4408251	PRJNA290380	EE
SRR4408254	PRJNA290380	EE
SRR4408256	PRJNA290380	EE
SRR4408257	PRJNA290380	FI
SRR4408259	PRJNA290380	RU
SRR4408261	PRJNA290380	RU
SRR4408262	PRJNA290380	RU
SRR4408263	PRJNA290380	RU
SRR4408265	PRJNA290380	RU
SRR4408270	PRJNA290380	FI
SRR4408271	PRJNA290380	EE
SRR4408272	PRJNA290380	RU
SRR4408274	PRJNA290380	FI
SRR4408280	PRJNA290380	EE
SRR4408281	PRJNA290380	EE
SRR4408284	PRJNA290380	EE
SRR4408285	PRJNA290380	EE
SRR4408287	PRJNA290380	FI
SRR4408289	PRJNA290380	EE
SRR4408290	PRJNA290380	RU
SRR4408292	PRJNA290380	EE
SRR4408293	PRJNA290380	FI
SRR7658579	PRJNA485056	MG
SRR7658580	PRJNA485056	MG
SRR7658581	PRJNA485056	MG
SRR7658582	PRJNA485056	MG
SRR7658583	PRJNA485056	MG
SRR7658585	PRJNA485056	MG
SRR7658586	PRJNA485056	MG
SRR7658587	PRJNA485056	MG
SRR7658589	PRJNA485056	MG
SRR7658590	PRJNA485056	MG
SRR7658591	PRJNA485056	MG
SRR7658592	PRJNA485056	MG
SRR7658593	PRJNA485056	MG
SRR7658594	PRJNA485056	MG
SRR7658595	PRJNA485056	MG
SRR7658597	PRJNA485056	MG
SRR7658598	PRJNA485056	MG
SRR7658599	PRJNA485056	MG
SRR7658600	PRJNA485056	MG
SRR7658601	PRJNA485056	MG
SRR7658602	PRJNA485056	MG
SRR7658603	PRJNA485056	MG
SRR7658604	PRJNA485056	MG
SRR7658605	PRJNA485056	MG
SRR7658606	PRJNA485056	MG
SRR7658607	PRJNA485056	MG
SRR7658608	PRJNA485056	MG
SRR7658612	PRJNA485056	MG
SRR7658613	PRJNA485056	MG
SRR7658614	PRJNA485056	MG
SRR7658616	PRJNA485056	MG
SRR7658617	PRJNA485056	MG
SRR7658618	PRJNA485056	MG
SRR7658619	PRJNA485056	MG
SRR7658620	PRJNA485056	MG
SRR7658621	PRJNA485056	MG
SRR7658622	PRJNA485056	MG
SRR7658623	PRJNA485056	MG
SRR7658624	PRJNA485056	MG
SRR7658625	PRJNA485056	MG
SRR7658626	PRJNA485056	MG
SRR7658627	PRJNA485056	MG
SRR7658628	PRJNA485056	MG
SRR7658629	PRJNA485056	MG
SRR7658630	PRJNA485056	MG
SRR7658631	PRJNA485056	MG
SRR7658634	PRJNA485056	MG
SRR7658635	PRJNA485056	MG
SRR7658636	PRJNA485056	MG
SRR7658637	PRJNA485056	MG
SRR7658638	PRJNA485056	MG
SRR7658639	PRJNA485056	MG
SRR7658640	PRJNA485056	MG
SRR7658641	PRJNA485056	MG
SRR7658643	PRJNA485056	MG
SRR7658645	PRJNA485056	MG
SRR7658647	PRJNA485056	MG
SRR7658648	PRJNA485056	MG
SRR7658649	PRJNA485056	MG
SRR7658650	PRJNA485056	MG
SRR7658651	PRJNA485056	MG
SRR7658652	PRJNA485056	MG
SRR7658654	PRJNA485056	MG
SRR7658655	PRJNA485056	MG
SRR7658656	PRJNA485056	MG
SRR7658657	PRJNA485056	MG
SRR7658658	PRJNA485056	MG
SRR7658659	PRJNA485056	MG
SRR7658660	PRJNA485056	MG
SRR7658661	PRJNA485056	MG
SRR7658662	PRJNA485056	MG
SRR7658663	PRJNA485056	MG
SRR7658664	PRJNA485056	MG
SRR7658665	PRJNA485056	MG
SRR7658666	PRJNA485056	MG
SRR7658668	PRJNA485056	MG
SRR7658669	PRJNA485056	MG
SRR7658670	PRJNA485056	MG
SRR7658671	PRJNA485056	MG
SRR7658673	PRJNA485056	MG
SRR7658674	PRJNA485056	MG
SRR7658675	PRJNA485056	MG
SRR7658676	PRJNA485056	MG
SRR7658677	PRJNA485056	MG
SRR7658678	PRJNA485056	MG
SRR7658679	PRJNA485056	MG
SRR7658680	PRJNA485056	MG
SRR7658681	PRJNA485056	MG
SRR7658682	PRJNA485056	MG
SRR7658683	PRJNA485056	MG
SRR7658684	PRJNA485056	MG
SRR7658685	PRJNA485056	MG
SRR7658686	PRJNA485056	MG
SRR7658688	PRJNA485056	MG
SRR7658689	PRJNA485056	MG

## Sheet: Sdata_4_MAG_data
	Nayfach et al. MAG database			Pasolli et al. MAG database
	Species	No. of MAGs		Species	No. of MAGs
	Bifidobacterium longum	358		Bifidobacterium longum	587
	Bifidobacterium adolescentis	271		Bifidobacterium adolescentis	465
	Bifidobacterium pseudocatenulatum	158		Bifidobacterium bifidum	253
	Bifidobacterium bifidum	137		Bifidobacterium pseudocatenulatum	107
	Bifidobacterium breve	85		Bifidobacterium breve	75
	Bifidobacterium catenulatum (including B. kashiwanohense)	36(1)		Bifidobacterium catenulatum (including B. kashiwanohense)	28(3)
	Bifidobacterium dentium	17		Bifidobacterium dentium	22
	Bifidobacterium animalis	8		Bifidobacterium animalis	10
	Bifidobacterium scardovii	4		Bifidobacterium angulatum	6
	Bifidobacterium angulatum	4		Bifidobacterium gallinarum	4
	Bifidobacterium ruminantium	2		Bifidobacterium scardovii	2
	Bifidobacterium pullorum	1		Bifidobacterium pseudolongum	1
	Bifidobacterium thermacidophilum	1		Bifidobacterium ruminantium	1
	Not clasified	4		Not clasified	2
	Total Bifidobacterial MAGs	1050		Total Bifidobacterial MAGs	1535

## Sheet: Sdata_5_CAZy_gene_raw_data
species	CBM10	CBM13	CBM20	CBM22	CBM23	CBM25	CBM26	CBM32	CBM41	CBM48	CBM50	CBM51	CBM61	CBM9	CE2	CE4	CE8	CE9	GH0	GH1	GH112	GH120	GH121	GH123	GH125	GH127	GH129	GH13	GH136	GH146	GH151	GH154	GH2	GH20	GH23	GH25	GH26	GH27	GH29	GH3	GH30	GH31	GH32	GH33	GH35	GH36	GH38	GH4	GH42
B. adolescentis	0	1	0	0	0	3	3	0	1	4	0	0	0	0	1	0	0	1	0	2	0	1	0	0	0	2	0	15	0	0	0	0	4	0	0	1	1	0	0	4	1	1	2	0	0	3	0	0	3
B. adolescentis	0	2	0	0	0	3	3	0	3	4	0	0	0	0	1	0	0	1	0	2	0	1	0	0	0	1	0	18	0	0	0	0	4	0	1	1	1	0	0	5	1	1	1	0	0	2	0	0	4
B. adolescentis	0	2	0	0	0	2	2	0	2	4	2	0	0	0	0	0	0	1	0	1	0	1	0	0	0	2	0	17	0	0	0	0	3	0	0	3	0	0	0	4	1	2	1	0	0	3	0	0	3
B. adolescentis	0	2	0	0	0	2	2	0	2	4	0	0	0	0	0	0	0	1	0	1	0	1	0	0	0	1	0	16	0	0	0	0	3	0	1	1	0	0	0	5	1	1	2	0	0	2	0	0	4
B. adolescentis	0	2	0	0	0	2	2	0	2	4	1	0	0	0	0	0	0	1	0	1	0	1	0	0	0	2	0	16	0	0	0	0	3	0	0	2	0	0	0	5	1	3	1	0	1	4	0	0	4
B. adolescentis	0	3	0	0	0	2	2	0	2	4	0	0	0	0	1	0	0	1	0	2	0	1	0	0	0	1	0	17	0	0	0	0	4	0	0	1	1	0	0	5	1	1	2	0	0	2	1	0	4
B. adolescentis	0	2	0	0	0	2	2	0	2	5	1	0	0	0	0	0	0	1	0	1	0	1	0	0	0	1	0	17	0	0	0	0	3	0	0	2	0	0	0	5	1	2	1	0	0	2	0	0	4
B. adolescentis	0	2	0	0	0	1	1	0	2	4	1	0	0	0	0	0	0	1	0	1	0	1	0	0	0	1	0	16	0	0	0	0	3	0	0	2	0	0	0	5	1	2	2	0	0	3	1	0	4
B. adolescentis	0	1	0	0	0	1	1	0	2	4	2	0	0	0	0	0	0	1	0	1	0	1	0	0	0	1	0	15	0	0	0	0	3	0	0	3	0	0	0	5	1	1	1	0	1	3	1	0	5
B. adolescentis	0	1	0	0	0	0	0	0	1	4	0	0	0	0	0	0	0	1	0	1	0	1	0	0	0	2	0	12	0	0	0	0	3	0	0	1	0	0	0	5	3	1	1	0	0	4	1	0	4
B. adolescentis	0	1	0	0	0	0	0	0	2	5	0	0	0	0	1	0	0	1	0	1	0	2	0	0	0	1	0	14	0	0	0	0	4	0	0	1	1	1	0	5	0	2	2	0	0	2	1	0	3
B. adolescentis	0	3	0	0	0	3	3	0	2	4	0	0	0	0	0	0	0	1	0	1	0	1	1	0	0	2	0	17	0	0	0	0	3	0	0	1	0	0	0	4	1	1	1	0	0	2	1	0	4
B. adolescentis	0	2	0	0	0	2	2	0	1	4	2	0	0	0	0	0	0	1	0	1	0	2	0	0	0	2	0	14	0	0	0	0	3	0	1	3	0	0	0	4	1	1	2	0	1	3	0	0	3
B. adolescentis	0	1	0	0	2	0	0	0	1	4	0	0	0	1	0	0	0	0	0	0	0	1	0	0	0	1	0	12	0	0	0	0	3	0	0	1	2	1	0	4	1	1	2	0	1	2	0	0	3
B. adolescentis	0	3	0	0	0	2	3	0	2	4	1	0	0	0	0	0	0	1	0	1	0	1	1	0	0	2	0	17	0	0	0	0	3	0	0	2	0	0	1	5	1	2	1	0	0	2	0	0	4
B. adolescentis	0	1	0	0	0	3	3	0	1	4	0	0	0	0	0	0	0	1	0	0	0	1	0	0	0	1	0	17	0	0	0	0	3	0	0	1	0	1	0	4	1	2	1	0	0	3	1	0	4
B. adolescentis	0	1	0	0	0	0	0	0	1	4	1	0	0	0	1	0	0	1	0	1	0	1	0	0	0	1	0	14	0	0	0	0	4	0	0	2	1	0	0	5	1	1	2	0	0	2	0	0	4
B. adolescentis	0	0	0	0	1	0	0	0	1	5	0	0	0	0	0	0	0	1	0	1	0	1	0	0	0	1	0	13	0	0	0	0	3	0	0	1	1	1	0	4	1	1	2	0	1	2	0	0	5
B. adolescentis	0	1	0	0	2	2	2	0	1	4	0	0	0	0	0	0	0	0	0	1	0	1	0	0	0	1	0	15	0	0	0	0	2	0	0	1	2	0	0	4	0	2	1	0	0	2	1	0	2
B. adolescentis	0	2	0	0	0	2	2	0	2	4	0	0	0	0	0	0	0	0	0	1	0	1	0	0	0	1	0	16	0	0	0	0	2	0	1	1	0	0	0	5	1	2	1	0	0	2	1	0	3
B. adolescentis	0	1	0	0	0	0	0	0	2	5	0	0	0	0	0	0	0	1	0	1	0	1	0	0	0	1	0	12	0	0	0	0	3	0	1	1	0	0	0	5	0	1	2	0	1	2	1	0	4
B. adolescentis	0	2	0	0	0	2	2	0	1	4	1	0	0	0	0	0	0	0	0	1	0	1	0	0	0	1	0	15	0	0	0	0	3	0	0	2	0	0	0	5	1	2	2	0	0	2	0	0	3
B. adolescentis	0	1	0	0	0	0	0	0	1	4	0	0	0	0	0	0	0	0	0	0	0	1	1	0	0	2	0	13	0	0	0	0	2	0	0	1	0	0	0	5	1	0	2	0	0	2	1	0	3
B. adolescentis	0	1	0	0	0	1	1	0	2	4	1	0	0	0	0	0	0	0	0	0	0	1	0	0	0	1	0	15	0	0	0	0	3	0	0	2	0	0	0	5	0	1	2	0	0	2	0	0	4
B. adolescentis	0	2	0	0	0	3	3	0	2	4	1	0	0	0	0	0	0	0	0	0	0	1	1	0	0	2	0	17	0	0	0	0	2	0	0	2	0	0	0	5	1	1	2	0	0	2	0	0	3
B. adolescentis	0	2	0	0	0	2	2	0	1	4	1	0	0	0	0	0	0	0	0	0	0	1	0	0	0	1	0	15	0	0	0	0	3	0	0	2	0	0	0	4	1	1	2	0	0	3	0	0	3
B. adolescentis	0	2	0	0	0	1	1	1	1	4	1	0	0	0	0	0	0	1	0	0	1	1	1	0	1	2	0	15	0	0	0	0	2	0	1	2	0	0	0	5	1	3	2	0	0	2	2	0	3
B. adolescentis	0	2	0	0	0	2	2	0	1	4	2	0	0	0	0	0	0	0	0	0	0	1	0	0	0	1	0	15	0	0	0	0	2	0	0	3	0	0	0	5	1	1	2	0	0	3	0	0	3
B. adolescentis	0	2	0	0	0	2	2	0	1	4	1	0	0	0	0	0	0	0	0	0	0	1	1	0	0	2	0	16	0	0	0	0	2	0	0	2	0	0	0	5	1	0	2	0	0	2	0	0	3
B. adolescentis	0	2	0	0	0	1	1	0	1	4	0	0	0	0	1	0	0	0	0	1	0	1	1	0	0	2	0	15	0	0	0	0	4	0	0	1	1	0	0	5	1	1	2	0	0	2	0	0	3
B. adolescentis	0	2	0	0	0	1	1	0	1	4	0	0	0	0	0	0	0	0	0	0	0	1	1	0	0	2	0	15	0	0	0	0	2	0	1	1	0	1	0	5	1	2	2	0	0	2	0	0	3
B. adolescentis	0	3	0	0	0	2	2	0	1	4	0	0	0	0	0	0	0	0	0	0	0	1	1	0	0	2	0	16	0	0	0	0	2	0	0	1	0	0	0	5	1	1	2	0	0	2	0	0	3
B. adolescentis	0	2	0	0	0	2	2	0	1	4	1	0	0	0	1	0	0	0	0	2	0	1	1	0	0	2	0	16	0	0	0	0	3	0	0	2	1	0	0	5	1	1	2	0	0	2	0	0	3
B. adolescentis	0	2	0	0	0	2	2	0	2	5	0	0	0	0	0	0	0	0	0	0	0	1	1	0	0	2	0	20	0	0	0	0	2	0	0	1	0	0	0	6	1	1	2	0	0	2	0	0	4
B. adolescentis	0	2	0	0	0	1	1	0	1	4	1	0	0	0	0	0	0	0	0	0	0	1	1	0	0	2	0	14	0	0	0	0	3	0	1	2	0	0	0	5	1	1	1	0	0	2	0	0	3
B. adolescentis	0	3	0	0	0	2	2	0	1	4	2	0	0	0	0	0	0	0	0	0	0	1	1	0	0	2	0	16	0	0	0	0	2	0	0	3	0	0	0	5	0	1	2	0	0	2	0	0	3
B. adolescentis	0	1	0	0	0	1	1	0	2	5	2	0	0	0	0	0	0	1	0	0	0	1	0	0	0	1	0	18	0	0	0	0	3	0	0	3	0	0	0	8	2	1	3	0	0	3	0	0	5
B. adolescentis	0	1	0	0	0	3	3	0	1	4	0	0	0	0	1	0	0	0	0	1	0	1	0	0	0	1	0	16	0	0	0	0	4	0	0	1	1	0	0	4	1	1	1	0	0	2	1	0	3
B. adolescentis	0	2	0	0	0	2	2	0	1	4	1	0	0	0	0	0	0	1	0	1	0	1	0	0	0	1	0	16	0	0	0	0	3	0	0	2	0	0	0	5	0	1	2	0	0	2	0	0	3
B. adolescentis	0	1	0	0	0	1	1	0	2	4	2	0	0	0	1	0	0	1	0	2	0	1	0	0	0	1	0	15	0	0	0	0	4	0	0	3	1	0	0	6	1	1	1	0	0	2	0	0	5
B. adolescentis	0	1	0	0	0	2	2	0	2	4	0	0	0	0	0	0	0	0	0	0	0	1	1	0	0	2	0	15	0	0	0	0	2	0	0	1	0	0	0	5	1	1	2	0	0	2	1	0	3
B. adolescentis	0	1	0	0	0	1	1	0	1	4	2	0	0	0	0	0	0	0	0	0	0	1	1	0	0	2	0	14	0	0	0	0	4	0	0	3	0	0	0	5	1	2	2	0	0	2	0	0	3
B. bifidum	0	1	0	0	0	0	0	7	0	3	0	1	0	0	0	1	0	1	0	1	2	0	0	1	0	0	1	6	1	0	0	0	3	4	1	1	0	0	1	0	0	0	0	3	0	1	0	0	2
B. bifidum	0	1	0	0	0	0	0	7	0	3	0	1	0	0	0	1	0	1	0	1	2	0	0	0	0	0	1	6	1	0	0	0	3	4	0	1	0	0	1	0	0	0	0	2	0	1	0	0	1
B. bifidum	0	1	0	0	0	0	0	7	0	3	0	1	0	0	0	1	0	1	0	1	2	0	0	0	0	0	1	6	2	0	0	0	3	4	0	1	0	0	1	0	0	0	0	2	0	1	0	0	1
B. bifidum	0	1	0	0	0	0	0	7	0	3	0	1	0	0	0	1	0	1	0	1	2	0	0	0	0	0	1	6	1	0	0	0	3	4	1	1	0	0	1	0	0	0	0	2	0	1	0	0	1
B. bifidum	0	1	0	0	0	0	0	7	0	3	0	1	0	0	0	1	0	1	0	1	2	0	0	0	0	0	1	6	1	0	0	0	3	4	1	1	0	0	1	0	0	0	0	1	0	1	0	0	1
B. bifidum	0	1	0	0	0	0	0	7	0	3	0	1	0	0	0	1	0	1	0	1	2	0	0	2	0	0	1	6	1	0	0	0	3	4	1	1	0	0	1	0	0	0	0	4	0	1	0	0	2
B. bifidum	0	1	0	0	0	0	0	8	0	3	1	1	0	0	0	1	0	1	0	1	2	0	0	1	0	0	1	6	1	0	0	0	3	4	0	2	0	0	1	0	0	0	0	3	0	1	0	0	2
B. bifidum	0	1	0	0	0	0	0	7	0	3	0	1	0	0	0	1	0	1	0	1	2	0	0	1	0	0	1	6	1	0	0	0	3	4	0	1	0	0	1	0	0	0	0	3	0	1	0	0	1
B. bifidum	0	1	0	0	0	0	0	7	0	3	0	1	0	0	0	1	0	1	0	2	2	0	0	1	0	0	1	6	1	0	0	0	3	4	1	1	0	0	1	0	0	0	0	4	0	1	0	0	2
B. bifidum	0	1	0	0	0	0	0	7	0	3	0	1	0	0	0	1	0	1	0	1	2	0	0	1	0	0	1	6	1	0	0	0	3	4	1	1	0	0	1	0	0	0	0	3	0	1	0	0	2
B. bifidum	0	1	0	0	0	0	0	7	0	3	0	1	0	0	0	1	0	1	0	1	2	0	0	1	0	0	1	6	2	0	0	0	3	4	0	1	0	0	1	0	0	0	0	3	0	1	0	0	2
B. bifidum	0	1	0	0	0	0	0	7	0	3	0	1	0	0	0	1	0	1	0	1	2	0	0	1	0	0	1	6	1	0	0	0	3	4	0	1	0	0	1	0	0	0	0	3	0	1	0	0	2
B. bifidum	0	1	0	0	0	0	0	7	0	3	0	1	0	0	0	1	0	1	0	1	3	0	0	1	0	0	1	6	1	0	0	0	3	4	0	1	0	0	1	0	0	0	0	3	0	1	0	0	2
B. bifidum	0	1	0	0	0	0	0	7	0	3	0	1	0	0	0	1	0	1	0	1	2	0	0	1	0	0	1	6	2	0	0	0	3	4	0	2	0	0	1	0	0	0	0	3	0	1	0	0	2
B. bifidum	0	1	0	0	0	0	0	9	0	3	0	1	0	0	0	1	0	1	0	2	2	0	0	1	0	0	1	7	1	0	0	0	5	4	0	1	0	0	1	0	0	0	0	5	0	1	0	0	3
B. bifidum	0	1	0	0	0	0	0	6	0	3	0	1	0	0	0	1	0	1	0	2	3	0	0	2	0	0	1	6	1	0	0	0	4	4	1	1	0	0	1	0	0	0	0	4	0	1	0	0	2
B. bifidum	0	1	0	0	0	0	0	7	0	3	0	1	0	0	0	1	0	1	0	1	2	0	0	1	0	0	1	6	1	0	0	0	3	4	1	2	0	0	1	0	0	0	0	3	0	1	0	0	1
B. bifidum	0	1	0	0	0	0	0	7	0	3	0	1	0	0	0	1	0	1	0	1	3	0	0	1	0	0	1	6	1	0	0	0	3	4	1	1	0	0	1	0	0	0	0	3	0	1	0	0	2
B. bifidum	0	1	0	0	0	0	0	7	0	3	0	1	0	0	0	1	0	1	0	1	2	0	0	1	0	0	1	6	1	0	0	0	3	4	1	1	0	0	1	0	0	0	0	3	0	1	0	0	2
B. bifidum	0	1	0	0	0	0	0	7	0	3	0	1	0	0	0	1	0	1	0	2	2	0	0	1	0	0	1	6	1	0	0	0	3	4	1	1	0	0	1	0	0	0	0	3	0	1	0	0	2
B. bifidum	0	1	0	0	0	0	0	7	0	3	0	1	0	0	0	1	0	1	0	1	2	0	0	0	0	0	1	6	1	0	0	0	3	4	0	1	0	0	1	0	0	0	0	2	0	1	0	0	2
B. bifidum	0	1	0	0	0	0	0	7	0	3	1	0	0	0	0	1	0	1	0	1	2	0	0	1	0	0	1	6	2	0	0	0	3	4	0	2	0	0	1	0	0	0	0	3	0	1	0	0	1
B. bifidum	0	1	0	0	0	0	0	7	0	3	0	1	0	0	0	1	0	1	0	1	2	0	0	1	0	0	1	6	1	0	0	0	3	4	1	1	0	0	1	0	0	0	0	3	0	1	0	0	2
B. bifidum	0	1	0	0	0	0	0	7	0	3	0	1	0	0	0	1	0	1	0	2	3	0	0	1	0	0	1	6	1	0	0	0	3	4	1	1	0	0	1	0	0	0	0	3	0	1	0	0	1
B. bifidum	0	1	0	0	0	0	0	7	0	3	0	1	0	0	0	1	0	1	0	2	2	0	0	1	0	0	1	6	1	0	0	0	3	4	1	1	0	0	1	0	0	0	0	3	0	1	0	0	2
B. bifidum	0	1	0	0	0	0	0	7	0	3	0	1	0	0	0	1	0	1	0	2	3	0	0	1	0	0	1	6	1	0	0	0	3	4	1	1	0	0	1	0	0	0	0	3	0	1	0	0	2
B. bifidum	0	1	0	0	0	0	0	7	0	3	0	1	0	0	0	1	0	1	0	2	2	0	0	1	0	0	1	6	1	0	0	0	3	4	1	1	0	0	1	0	0	0	0	3	0	1	0	0	1
B. bifidum	0	1	0	0	0	0	0	7	0	3	0	1	0	0	0	1	0	1	0	1	2	0	0	1	0	0	1	6	1	0	0	0	3	4	0	1	0	0	1	0	0	0	0	3	0	1	0	0	2
B. bifidum	0	1	0	0	0	0	0	7	0	3	1	0	0	0	0	1	0	1	0	1	2	0	0	1	0	0	1	6	2	0	0	0	3	4	1	2	0	0	1	0	0	0	0	3	0	1	0	0	1
B. bifidum	0	1	0	0	0	0	0	7	0	3	0	1	0	0	0	1	0	1	0	2	2	0	0	1	0	0	1	6	1	0	0	0	3	4	1	1	0	0	1	0	0	0	0	3	0	1	0	0	2
B. bifidum	0	1	0	0	0	0	0	12	0	4	0	1	0	0	0	1	0	2	0	1	2	0	0	1	0	0	1	7	1	0	0	0	4	7	0	1	0	0	1	0	0	0	0	4	0	1	0	0	3
B. bifidum	0	1	0	0	0	0	0	7	0	3	0	2	0	0	0	1	0	1	0	1	2	0	0	1	0	0	1	6	1	0	0	0	3	4	0	1	0	0	1	0	0	0	0	3	0	1	0	0	2
B. bifidum	0	1	0	0	0	0	0	7	0	3	0	1	0	0	0	1	0	1	0	1	3	0	0	1	0	0	1	6	1	0	0	0	3	4	0	1	0	0	1	0	0	0	0	3	0	1	0	0	2
B. bifidum	0	1	0	0	0	0	0	7	0	3	0	1	0	0	0	1	0	1	0	1	2	0	0	1	0	0	1	6	1	0	0	0	3	4	0	1	0	0	1	0	0	0	0	3	0	1	0	0	1
B. bifidum	0	1	0	0	0	0	0	7	0	3	0	1	0	0	0	1	0	1	0	1	2	0	0	1	0	0	1	6	1	0	0	0	3	4	0	1	0	0	1	0	0	0	0	3	0	1	0	0	2
B. bifidum	0	1	0	0	0	0	0	7	0	3	0	0	0	0	0	1	0	1	0	0	2	0	0	0	0	0	1	6	2	0	0	0	3	4	1	1	0	0	1	0	0	0	0	2	0	1	0	0	2
B. bifidum	0	1	0	0	0	0	0	7	0	3	0	1	0	0	0	1	0	1	0	1	2	0	0	1	0	0	1	6	1	0	0	0	3	4	0	1	0	0	1	0	0	0	0	3	0	1	0	0	1
B. bifidum	0	2	0	0	0	0	0	7	0	3	0	1	0	0	0	1	0	1	0	1	2	0	0	1	0	0	1	6	1	0	0	0	3	4	1	2	0	0	1	0	0	0	0	3	0	1	0	0	1
B. bifidum	0	2	0	0	0	0	0	7	0	3	0	1	0	0	0	1	0	1	0	1	3	0	0	1	0	0	1	7	1	0	0	0	3	4	1	2	0	0	1	0	0	0	0	3	0	1	0	0	1
B. bifidum	0	2	0	1	0	0	0	7	0	3	0	1	0	0	0	1	0	1	0	1	2	0	0	1	0	0	1	6	1	0	0	0	3	4	1	2	0	0	1	0	0	0	0	3	0	1	0	0	1
B. bifidum	1	2	0	0	1	0	0	7	0	3	0	1	0	0	0	1	0	1	0	1	2	0	0	1	0	1	1	8	1	0	0	0	3	4	1	2	0	0	1	0	0	0	0	3	0	1	0	0	2
B. bifidum	1	2	0	0	1	0	0	7	0	4	0	1	0	0	1	1	0	1	0	1	2	0	0	1	0	1	1	10	1	0	0	0	3	4	1	2	0	0	1	1	1	0	0	3	0	1	0	0	2
B. bifidum	0	1	0	0	0	0	0	7	0	3	0	1	0	0	0	1	0	1	0	1	2	0	0	1	0	0	1	6	2	0	0	0	3	4	0	1	0	0	1	0	0	0	0	3	0	1	0	0	2
B. bifidum	0	1	0	0	0	0	0	7	0	3	0	1	0	0	0	1	0	1	0	1	2	0	0	1	0	0	1	6	2	0	0	0	3	4	0	1	0	0	1	0	0	0	0	3	0	1	0	0	2
B. breve	0	0	0	0	0	0	0	1	1	5	2	0	1	0	0	0	0	1	0	3	1	0	0	0	1	1	1	14	0	0	0	1	2	1	0	3	0	0	0	4	1	1	1	1	1	1	3	0	2
B. breve	0	0	0	0	0	0	0	0	0	4	2	0	1	0	0	0	0	2	0	1	1	0	0	0	1	1	1	13	0	0	0	0	2	1	0	3	0	0	1	3	0	1	2	1	0	1	2	0	3
B. breve	0	0	0	0	0	0	0	1	1	4	0	0	1	0	0	0	0	2	0	1	1	0	0	0	1	0	1	12	0	0	0	1	3	1	0	1	0	0	0	4	1	2	3	1	1	1	3	0	2
B. breve	0	0	0	0	0	0	0	1	1	5	0	0	0	0	0	0	0	1	0	1	1	0	0	0	1	1	1	17	0	0	0	0	4	1	1	1	0	0	0	5	1	2	3	1	0	1	3	0	2
B. breve	0	0	0	0	0	0	0	0	1	4	0	0	0	0	0	0	0	2	0	1	1	0	0	0	1	1	1	11	0	0	0	0	2	1	0	1	0	0	0	2	0	0	2	1	1	1	1	0	2
B. breve	0	0	0	0	0	0	0	1	0	4	0	0	1	0	0	0	0	1	0	1	1	0	0	0	1	1	1	11	0	0	0	1	2	1	0	0	0	0	0	3	1	1	3	1	0	1	3	0	2
B. breve	0	0	0	0	0	0	0	0	0	4	0	0	1	0	1	0	0	2	0	3	1	0	0	0	1	1	1	10	0	0	0	0	3	1	1	0	0	0	0	3	0	0	2	1	0	1	2	0	3
B. breve	0	0	0	0	0	0	0	1	1	5	1	0	0	0	0	0	0	1	1	3	1	0	0	0	1	1	1	15	0	0	0	0	2	1	0	1	0	0	0	3	0	2	2	1	0	1	3	0	2
B. breve	0	0	0	0	0	0	0	0	1	4	0	0	1	0	0	0	0	1	0	1	1	0	0	0	1	1	1	11	0	0	0	1	2	1	0	1	0	0	0	4	1	0	2	1	0	1	2	0	2
B. breve	0	0	0	0	0	0	0	1	0	4	0	0	1	0	1	0	0	1	0	3	1	0	0	0	1	1	1	11	0	0	0	0	4	1	1	0	0	0	0	3	0	2	2	1	0	1	3	0	2
B. breve	0	0	0	0	0	0	0	1	0	4	1	0	0	0	0	0	0	1	0	2	1	0	0	0	1	1	1	10	0	0	0	1	2	1	1	2	0	0	0	2	1	1	3	1	0	1	3	0	2
B. breve	0	0	0	0	0	0	0	0	1	4	0	0	0	0	0	0	0	2	0	1	1	0	0	0	1	1	1	12	0	0	0	1	3	1	0	0	0	0	0	5	1	1	2	1	1	1	2	0	3
B. breve	0	0	0	0	0	0	0	0	0	4	0	0	1	0	0	0	0	1	0	2	1	0	0	0	1	1	1	11	0	0	0	0	3	1	0	0	0	0	0	3	0	1	3	1	0	1	2	0	2
B. breve	0	0	0	0	0	0	0	0	1	5	1	0	1	0	1	0	0	2	0	2	1	0	0	0	1	1	1	14	0	0	0	0	5	1	1	1	0	0	0	2	0	1	2	1	1	1	2	0	3
B. breve	0	0	0	0	0	0	0	0	0	4	0	0	1	0	0	0	0	1	0	1	1	0	0	0	1	1	1	10	0	0	0	0	3	1	0	1	0	0	0	3	0	1	1	1	0	1	2	0	2
B. breve	0	0	0	0	0	0	0	0	0	4	0	0	1	0	1	0	0	1	0	2	1	0	0	0	1	1	1	11	0	0	0	0	4	1	0	0	0	0	0	3	0	1	2	1	1	1	2	0	2
B. breve	0	0	0	0	0	0	0	0	1	5	2	0	1	0	0	0	0	1	0	2	1	0	0	0	1	1	1	15	0	0	0	0	2	1	0	3	0	0	0	3	0	1	2	1	0	1	2	0	3
B. breve	0	0	0	0	0	0	0	0	1	4	0	0	1	0	1	0	0	2	0	2	1	0	0	0	1	1	1	13	0	0	0	0	4	1	1	1	0	0	0	4	0	1	2	1	0	1	2	0	2
B. breve	0	0	0	0	0	0	0	0	1	4	0	0	1	0	0	0	0	2	0	1	1	0	0	0	1	1	1	11	0	0	0	0	3	1	0	1	0	0	0	4	0	0	1	1	0	1	2	0	2
B. breve	0	0	0	0	0	0	0	0	1	4	0	0	1	0	0	0	0	2	0	1	1	0	0	0	1	1	1	13	0	0	0	0	3	1	0	0	0	0	0	4	0	1	3	1	0	1	2	0	3
B. breve	0	0	0	0	0	0	0	1	1	4	0	0	1	0	0	0	0	2	0	1	1	0	0	0	1	1	1	12	0	0	0	0	3	1	0	1	0	0	0	4	0	2	2	1	0	1	3	0	2
B. breve	0	0	0	0	0	0	0	1	1	4	0	0	0	0	0	0	0	1	0	2	1	0	0	0	1	0	1	12	0	0	0	0	4	1	0	1	0	0	0	4	0	1	2	1	0	1	3	0	2
B. breve	0	0	0	0	0	0	0	0	1	4	0	0	0	0	0	0	0	2	0	1	1	0	0	0	1	1	1	11	0	0	0	0	2	1	1	1	0	0	0	4	0	0	1	1	0	1	2	0	2
B. breve	0	0	0	0	0	0	0	0	1	4	0	0	1	0	0	0	0	2	0	1	1	0	0	0	1	1	1	12	0	0	0	0	2	1	0	1	0	0	0	5	0	1	2	1	0	1	1	0	3
B. breve	0	0	0	0	0	0	0	1	1	4	0	0	1	0	0	0	0	2	0	1	1	0	0	0	1	1	1	11	0	0	0	0	3	1	0	1	0	0	0	4	0	1	1	1	0	1	3	0	2
B. breve	0	0	0	0	0	0	0	0	1	4	0	0	1	0	0	0	0	2	0	2	1	0	0	0	1	1	1	13	0	0	0	0	3	1	0	1	0	0	0	3	0	1	2	1	0	1	2	0	3
B. breve	0	0	0	0	0	0	0	1	1	6	1	0	0	0	0	0	0	1	0	1	1	0	0	0	1	1	1	14	0	0	0	0	3	1	0	2	0	0	0	6	0	2	2	1	0	1	3	0	1
B. breve	0	0	0	0	0	0	0	0	1	4	1	0	1	0	0	0	0	2	0	1	1	0	0	0	1	2	1	12	0	0	0	0	3	1	0	2	0	0	0	3	0	1	2	1	0	1	2	0	2
B. breve	0	0	0	0	0	0	0	1	1	4	1	0	1	0	0	0	0	2	0	1	1	0	0	0	1	1	1	12	0	0	0	1	3	1	0	1	0	0	1	4	1	2	3	1	1	1	3	0	2
B. breve	0	0	0	0	0	0	0	0	1	4	0	0	1	0	1	0	0	2	0	2	1	0	0	0	1	1	1	12	0	0	0	0	4	1	0	0	0	0	0	3	0	0	1	1	0	1	2	0	3
B. breve	0	0	0	0	0	0	0	0	1	5	0	0	1	0	0	0	0	2	0	1	1	0	0	0	1	0	1	13	0	0	0	0	2	1	1	1	0	0	0	5	0	0	1	1	0	1	2	0	2
B. breve	0	0	0	0	0	0	0	0	1	4	0	0	1	0	0	0	0	2	0	2	1	0	0	0	0	1	1	13	0	0	0	0	5	1	1	1	0	0	0	4	1	1	2	1	1	1	0	0	2
B. breve	0	0	0	0	0	0	0	0	1	5	2	0	1	0	0	0	0	2	0	2	1	0	0	0	1	1	1	13	0	0	0	0	5	1	0	2	0	0	0	6	0	0	1	1	0	2	2	0	2
B. breve	0	0	0	0	0	0	0	0	1	4	0	0	1	0	0	0	0	2	0	1	1	0	0	0	1	1	1	12	0	0	0	0	2	1	0	1	0	0	0	3	0	1	2	1	0	1	2	0	2
B. breve	0	0	0	0	0	0	0	1	1	4	0	0	1	0	0	0	0	2	0	1	1	0	0	0	1	1	1	14	0	0	0	0	3	1	0	1	0	0	0	4	0	2	2	1	0	1	2	0	3
B. breve	0	0	0	0	0	0	0	0	1	4	1	0	1	0	0	0	0	2	0	1	1	0	0	0	1	1	1	12	0	0	0	0	2	1	0	2	0	0	0	5	0	1	2	1	0	1	2	0	2
B. breve	0	0	0	0	0	0	0	0	1	4	0	0	1	0	0	0	0	2	0	1	1	0	0	0	1	1	1	12	0	0	0	0	3	1	0	0	0	0	0	4	0	1	2	1	0	1	2	0	3
B. breve	0	0	0	0	0	0	0	0	1	4	0	0	1	0	0	0	0	2	0	2	1	0	0	0	1	1	1	12	0	0	0	0	2	1	0	1	0	0	0	3	0	1	2	1	0	1	2	0	2
B. breve	0	0	0	0	0	0	0	0	1	4	0	0	1	0	0	0	0	2	0	1	1	0	0	0	1	1	1	11	0	0	0	0	3	1	1	1	0	0	0	2	0	0	1	1	0	1	2	0	3
B. breve	0	0	0	0	0	0	0	0	1	6	1	0	1	0	0	0	0	1	0	1	1	0	0	0	1	1	1	14	0	0	0	0	3	1	0	1	0	0	0	5	0	0	1	0	1	1	2	0	3
B. breve	0	0	0	0	0	0	0	0	1	5	0	0	0	0	0	0	0	2	0	1	1	0	0	0	1	0	1	14	0	0	0	0	2	1	0	1	0	0	0	3	0	1	2	1	0	1	2	0	3
B. breve	0	0	0	0	0	0	0	1	1	6	0	0	1	0	0	0	0	2	0	0	1	0	0	0	1	1	1	15	0	0	0	0	2	1	1	1	0	0	1	3	0	1	1	0	0	1	3	0	2
B. breve	0	0	0	0	0	0	0	0	1	4	0	0	2	0	0	0	0	2	0	1	1	0	0	0	1	0	1	12	0	0	0	0	2	2	0	1	0	0	0	2	0	0	1	1	1	1	2	0	2
B. breve	0	0	0	0	0	0	0	0	1	4	0	0	1	0	0	0	0	2	0	1	1	0	0	0	1	1	1	12	0	0	0	0	3	1	0	1	0	0	0	6	0	0	2	1	0	1	2	0	2
B. breve	0	0	0	0	0	1	0	0	2	5	0	0	0	0	0	0	0	2	0	1	1	0	0	0	1	1	1	13	0	0	0	0	4	1	1	0	0	0	0	4	1	1	3	1	0	1	3	0	2
B. breve	0	0	0	0	0	0	0	0	2	5	0	0	0	0	0	0	0	2	0	2	1	0	0	0	1	1	1	12	0	0	0	0	2	1	0	1	0	0	0	3	0	0	1	2	0	1	2	0	2
B. breve	0	0	0	0	0	0	0	1	0	4	0	0	0	0	0	0	0	2	0	2	1	0	0	0	1	1	1	10	0	0	0	1	2	1	0	0	0	0	0	3	1	1	1	1	0	1	3	0	2
B. breve	0	0	0	0	0	0	0	1	1	4	0	0	1	0	0	0	0	2	0	1	1	0	0	0	1	1	1	12	0	0	0	1	3	1	0	0	0	0	1	4	1	2	3	1	1	1	3	0	2
B. breve	0	0	0	0	0	0	0	1	1	4	0	0	1	0	0	0	0	2	0	2	1	0	0	0	1	1	1	13	0	0	0	0	4	0	0	0	0	0	0	6	1	2	2	1	1	1	3	0	2
B. breve	0	0	0	0	0	0	0	0	1	4	0	0	1	0	0	0	0	2	0	1	1	0	0	0	2	1	1	11	0	0	0	0	3	1	0	1	0	0	0	4	0	0	1	1	0	1	2	0	2
B. breve	0	0	0	0	0	0	0	0	1	4	0	0	1	0	0	0	0	2	0	1	1	0	0	0	1	1	1	13	0	0	0	0	3	1	0	1	0	0	0	5	0	1	2	1	0	1	2	0	2
B. breve	0	0	0	0	0	0	0	1	1	4	0	0	1	0	0	0	0	2	0	1	1	0	0	0	1	1	1	11	0	0	0	0	3	1	0	1	0	0	0	3	0	1	1	1	1	1	3	0	2
B. breve	0	0	0	0	0	0	0	1	1	4	1	0	0	0	0	0	0	2	0	1	1	0	0	0	1	1	1	12	0	0	0	0	3	1	0	2	0	0	1	4	0	2	2	1	1	1	3	0	2
B. breve	0	1	0	0	0	0	0	1	1	5	0	0	0	0	0	0	0	2	0	2	1	0	0	0	1	1	1	13	0	0	0	0	4	1	0	0	0	0	0	3	0	1	1	1	0	1	3	0	2
B. breve	0	0	0	0	0	0	0	1	1	4	0	0	1	0	0	0	0	2	0	1	1	0	0	0	1	1	1	12	0	0	0	0	4	1	0	0	0	0	1	3	0	2	2	1	1	1	3	0	2
B. breve	0	0	0	0	0	0	0	0	1	5	0	0	1	0	1	0	0	2	0	3	1	0	0	0	1	0	1	12	0	0	0	1	5	1	1	1	0	0	0	6	2	0	2	1	0	1	2	0	2
B. breve	0	0	0	0	0	0	0	0	1	5	0	0	1	0	1	0	0	2	0	2	1	0	0	0	1	1	1	13	0	0	0	0	4	1	1	1	0	0	0	5	0	0	2	1	0	1	2	0	2
B. breve	0	0	0	0	0	0	0	0	1	5	0	0	0	0	0	0	0	2	0	0	1	0	0	0	0	1	1	14	0	0	0	0	2	1	1	1	0	0	0	5	0	0	2	1	0	1	0	0	2
B. infantis	0	0	0	0	0	0	0	0	0	3	0	0	0	0	0	0	0	1	0	0	1	0	0	0	1	0	1	7	0	0	0	0	2	3	0	0	0	0	3	2	0	0	1	2	0	1	2	0	2
B. infantis	0	0	0	0	0	0	0	1	0	3	1	0	0	0	0	0	0	1	1	0	1	0	0	0	1	0	1	8	0	0	1	0	1	2	0	1	0	0	2	3	0	0	2	2	0	1	2	0	3
B. infantis	0	0	0	0	0	0	0	0	0	3	0	0	0	0	0	0	0	2	0	0	1	0	0	0	2	0	1	7	0	0	1	0	1	3	0	0	0	0	6	1	0	0	1	2	0	1	1	0	2
B. infantis	0	0	0	0	0	0	0	0	0	3	1	0	0	0	0	0	0	1	1	1	1	0	0	0	1	0	1	7	0	0	0	0	1	2	1	1	0	0	2	2	0	2	1	2	0	1	2	0	2
B. infantis	0	0	0	0	0	0	0	0	0	3	0	0	0	0	0	0	0	1	1	0	1	0	0	0	1	0	1	8	0	0	1	0	2	2	0	1	0	0	3	2	0	1	3	2	0	1	2	0	2
B. infantis	0	0	0	0	0	0	0	0	0	3	0	0	0	0	0	0	0	1	0	1	1	1	0	0	1	0	1	7	0	0	0	0	1	2	0	1	0	0	2	1	0	0	2	2	0	1	2	1	2
B. infantis	0	0	0	0	0	0	0	0	0	3	3	0	0	0	2	0	0	1	0	1	1	0	0	0	1	0	1	6	0	0	1	0	1	3	0	3	0	0	3	1	0	0	1	1	0	1	1	0	3
B. infantis	0	0	0	0	0	0	0	0	0	3	0	0	0	0	0	0	0	1	0	1	1	0	0	0	1	0	1	8	0	0	1	0	2	2	0	0	0	0	3	1	0	1	2	2	0	1	3	1	2
B. infantis	0	0	0	0	0	0	0	0	0	3	0	0	0	0	0	0	0	1	0	0	1	0	0	0	1	0	1	7	0	0	2	0	1	3	0	0	0	0	4	1	0	1	0	2	0	1	5	1	2
B. infantis	0	0	0	0	0	0	0	0	0	3	1	0	0	0	0	0	0	1	0	0	1	0	0	0	1	0	1	7	0	0	0	0	2	3	0	2	0	0	2	3	1	0	1	2	0	1	2	0	2
B. infantis	0	0	0	0	0	0	0	0	0	3	0	0	0	0	0	0	0	1	0	1	1	0	0	0	1	0	1	7	0	0	0	0	1	2	0	0	0	0	2	2	0	0	1	2	0	1	2	0	2
B. longum	0	1	0	2	0	0	0	1	0	3	0	0	0	0	0	0	1	1	0	0	1	0	1	0	0	2	1	8	1	2	0	0	1	1	0	1	0	1	0	1	1	2	1	0	0	1	0	0	2
B. longum	0	1	0	0	0	0	0	1	0	3	0	0	0	0	0	0	1	1	0	0	1	1	1	0	0	2	1	8	0	0	0	0	2	1	0	2	0	1	0	2	1	3	1	0	0	2	0	0	2
B. longum	0	1	0	2	0	0	0	1	0	3	0	0	0	0	0	0	1	1	0	0	1	1	1	0	1	2	1	8	1	0	0	0	1	1	1	2	0	1	0	2	1	2	1	0	0	1	1	0	2
B. longum	0	1	0	2	0	0	0	1	0	3	0	0	0	0	0	0	1	1	0	0	1	1	1	0	1	2	1	8	1	0	0	0	2	1	0	0	0	1	0	2	1	1	1	0	0	1	2	0	2
B. longum	0	1	0	2	0	0	0	1	0	3	0	0	0	0	0	0	1	1	0	0	1	0	1	0	1	2	1	8	0	0	0	0	2	1	0	1	0	1	0	2	1	2	2	0	0	1	2	0	2
B. longum	0	1	0	2	0	0	0	1	0	3	0	0	0	0	0	0	1	1	0	0	1	0	1	0	0	2	0	8	1	1	0	0	2	1	0	0	0	1	0	1	1	2	1	0	0	1	0	0	2
B. longum	0	1	0	2	0	0	0	1	0	3	0	0	0	0	0	0	1	1	0	0	1	1	1	0	1	2	1	8	1	0	0	0	2	1	0	0	0	1	0	2	1	2	2	0	0	1	2	0	2
B. longum	0	1	0	2	0	0	0	1	0	3	0	0	0	0	0	0	0	2	0	0	1	1	1	0	1	1	0	8	1	1	0	0	2	1	1	0	0	0	0	1	1	2	2	1	0	1	2	0	3
B. longum	0	1	0	2	0	0	0	1	0	3	1	0	0	0	0	0	0	1	0	0	1	0	1	0	1	2	1	8	0	1	0	0	2	1	0	2	0	1	0	2	1	2	2	0	0	1	2	0	2
B. longum	0	1	0	2	0	0	0	1	0	3	0	0	0	0	0	0	1	2	0	0	1	0	1	0	1	2	0	8	0	0	0	0	2	1	1	0	0	1	0	2	1	3	1	1	0	2	2	0	4
B. longum	0	1	0	2	0	0	0	1	0	3	1	0	0	0	0	0	1	1	0	0	1	1	1	0	1	2	1	8	0	0	0	0	3	1	0	3	0	1	0	2	1	2	1	0	0	1	2	0	2
B. longum	0	1	0	6	0	0	0	2	0	3	1	0	0	0	0	0	0	1	0	0	1	1	1	0	1	2	1	8	0	0	0	0	2	1	0	2	0	1	0	1	1	3	1	0	0	1	3	0	2
B. longum	0	1	0	2	0	0	0	1	0	3	0	0	0	0	0	0	0	2	0	0	1	0	1	0	1	2	1	9	0	0	0	0	2	1	0	0	0	1	0	3	1	3	1	0	0	1	2	0	2
B. longum	0	1	0	2	0	0	0	1	0	3	1	0	0	0	0	0	1	1	0	1	1	0	1	0	0	2	1	9	1	1	0	0	2	1	0	2	0	1	0	1	1	3	1	0	0	1	0	0	2
B. longum	0	1	0	2	0	0	0	1	0	3	0	0	0	0	0	0	1	1	0	0	1	0	1	0	1	2	1	8	1	1	0	0	2	1	0	0	0	1	0	4	1	2	1	0	0	1	2	0	2
B. longum	0	1	0	2	0	0	0	1	0	3	0	0	0	0	0	0	1	1	0	0	1	0	1	0	1	2	1	8	1	0	0	0	2	1	0	0	0	1	0	2	1	2	1	0	0	1	2	0	2
B. longum	0	1	0	2	0	0	0	1	0	3	0	0	0	0	0	0	1	1	0	0	1	0	1	0	1	2	1	8	1	1	0	0	3	1	0	0	0	1	0	2	1	2	1	0	0	1	2	0	2
B. longum	0	1	0	2	0	0	0	1	0	3	0	0	0	0	0	0	1	1	0	0	1	0	1	0	0	2	1	9	1	1	0	0	2	1	0	2	0	1	0	1	1	3	1	0	0	1	0	0	2
B. longum	0	1	0	2	0	0	0	1	0	3	1	0	0	0	0	0	1	1	0	0	1	1	0	0	1	1	1	8	0	0	0	0	2	1	0	3	0	1	0	2	1	2	1	0	0	1	2	0	2
B. longum	0	1	0	2	0	0	0	1	0	3	0	0	0	0	0	0	0	2	0	0	1	1	1	0	1	1	1	9	0	1	0	0	2	2	0	1	0	0	0	2	1	2	2	0	0	1	2	0	3
B. longum	0	1	0	0	0	0	0	1	0	3	1	0	0	0	0	0	1	2	0	0	1	0	0	0	1	1	1	9	0	1	0	0	1	1	0	3	0	1	0	2	1	2	1	0	0	1	2	0	2
B. longum	0	1	0	0	0	0	0	1	0	3	1	0	0	0	0	0	0	1	0	0	1	1	0	0	1	1	1	7	0	0	0	0	2	1	0	2	0	1	0	2	1	2	1	0	0	1	2	0	2
B. longum	0	1	0	2	0	0	0	1	0	3	1	0	0	0	0	0	1	1	0	0	1	1	1	0	1	2	1	8	0	0	0	0	2	1	1	2	0	1	0	2	1	2	1	0	0	1	2	0	2
B. longum	0	1	0	2	0	0	0	2	0	3	0	0	0	0	0	0	0	1	0	0	1	1	1	0	1	1	0	10	0	0	0	0	3	1	1	1	0	0	0	1	1	3	1	0	0	1	3	0	3
B. longum	0	1	0	2	0	0	0	1	0	3	1	0	0	0	0	0	1	1	0	0	1	1	1	0	1	2	1	7	1	1	0	0	2	1	0	2	0	1	0	2	1	2	1	0	0	1	2	0	2
B. longum	0	1	0	2	0	0	0	2	0	3	1	0	0	0	0	0	0	2	0	0	1	1	1	0	1	2	1	8	0	0	0	0	2	1	0	2	0	1	0	1	1	4	1	0	0	2	3	0	2
B. longum	0	1	0	2	0	0	0	1	0	3	1	0	0	0	0	0	1	3	0	0	1	1	1	0	1	2	1	8	0	1	0	0	1	1	0	2	0	1	0	2	1	2	2	1	0	1	2	0	2
B. longum	0	1	0	2	0	0	0	1	0	3	0	0	0	0	0	0	0	1	0	0	1	1	1	0	1	2	1	8	0	0	0	0	3	1	0	0	0	1	0	2	1	2	1	0	0	1	2	0	2
B. longum	0	1	0	2	0	0	0	1	0	3	0	0	0	0	0	0	1	1	0	0	1	0	1	0	1	2	1	8	1	1	0	0	3	1	0	2	0	1	0	2	1	2	1	0	0	1	2	0	2
B. longum	0	1	0	2	0	0	0	1	0	3	0	0	0	0	0	0	0	1	0	0	1	1	1	0	1	2	1	9	0	1	0	0	3	1	0	1	0	1	0	2	1	2	1	0	0	1	2	0	2
B. longum	0	1	0	0	0	0	0	1	0	3	1	0	0	0	0	0	1	1	0	0	1	1	1	0	1	1	1	10	0	0	0	0	2	1	0	2	0	0	0	2	1	2	1	0	0	1	2	0	3
B. longum	0	1	0	2	0	0	0	2	0	3	0	0	0	0	0	0	0	2	0	0	1	0	1	0	1	2	1	9	0	1	0	0	2	1	0	1	0	0	0	1	1	3	1	0	0	1	3	0	3
B. longum	0	1	0	2	0	0	0	1	0	3	1	0	0	0	0	0	1	1	0	0	1	0	2	0	1	2	1	8	0	0	0	0	2	1	0	2	0	1	0	2	1	2	1	0	0	1	2	0	2
B. longum	0	1	0	2	0	0	0	1	0	3	0	0	0	0	0	0	1	1	0	0	1	1	1	0	1	2	1	8	1	0	0	0	2	1	0	1	0	1	0	1	1	2	1	0	0	1	2	0	2
B. longum	0	1	0	2	0	0	0	2	0	3	1	0	0	0	0	0	1	1	0	0	1	1	1	0	1	2	1	7	0	1	0	0	3	1	0	2	0	1	0	1	1	4	1	0	0	1	3	0	2
B. longum	0	1	0	2	0	0	0	2	0	3	0	0	0	0	0	0	0	2	0	0	1	1	1	0	1	2	1	8	0	0	0	0	2	1	0	2	0	1	0	1	1	3	1	0	0	1	3	0	2
B. longum	0	1	0	2	0	0	0	1	0	3	0	0	0	0	0	0	0	1	0	0	1	0	1	0	0	2	1	9	1	0	0	0	2	1	0	2	0	1	0	1	1	2	1	0	0	1	0	0	2
B. longum	0	1	0	0	0	0	0	2	0	3	1	0	0	0	0	0	0	1	0	0	1	1	1	0	1	2	1	8	0	0	0	0	2	1	1	2	0	1	0	1	1	3	1	0	0	1	3	0	2
B. longum	0	1	0	0	0	0	0	2	0	3	1	0	0	0	0	0	0	1	0	0	1	1	1	0	1	2	1	8	0	0	0	0	2	1	0	2	0	1	0	1	1	3	2	0	0	1	3	0	2
B. longum	0	1	0	0	0	1	0	1	1	5	0	0	0	0	0	0	0	2	0	0	1	1	1	0	2	1	1	12	0	1	0	0	2	2	0	1	0	0	0	1	1	1	2	0	0	1	3	0	2
B. longum	0	1	0	2	0	0	0	2	0	3	0	0	0	0	0	0	1	1	0	0	1	1	1	0	1	1	1	7	0	0	0	0	2	1	0	0	0	0	0	1	1	3	1	0	0	1	3	0	3
B. longum	0	1	0	2	0	0	0	2	0	3	0	0	0	0	0	0	0	1	0	0	1	0	1	0	1	2	1	9	0	2	0	0	1	1	1	1	0	1	0	1	1	2	1	0	0	1	3	0	2
B. longum	0	1	0	2	0	0	0	1	0	3	0	0	0	0	0	0	0	1	0	0	1	0	0	0	1	1	1	7	1	0	0	0	1	1	0	0	0	1	0	2	1	3	2	1	0	2	2	0	2
B. longum	0	1	0	2	0	0	0	1	0	3	0	0	0	0	0	0	0	2	0	0	1	1	1	0	1	2	1	9	0	1	0	0	2	1	0	2	0	1	0	2	1	2	1	0	0	1	2	0	2
B. longum	0	1	0	2	0	0	0	1	0	3	1	0	0	0	0	0	0	1	0	0	1	0	1	0	0	2	1	9	1	0	0	0	2	1	0	4	0	1	0	0	1	2	1	0	0	1	0	0	2
B. longum	0	1	0	2	0	0	0	1	0	3	0	0	0	0	0	0	0	1	0	0	1	1	1	0	1	1	1	8	0	0	0	0	3	1	1	2	0	0	0	2	1	2	2	0	0	1	2	0	3
B. longum	0	1	0	2	0	0	0	1	0	3	0	0	0	0	0	0	0	1	0	0	1	1	1	0	1	2	1	8	1	1	0	0	2	1	0	0	0	1	0	2	1	2	2	0	0	1	2	0	2
B. longum	0	1	0	0	0	0	0	2	0	3	1	0	0	0	0	0	0	2	0	0	1	1	1	0	1	1	1	10	1	1	0	0	2	1	0	3	0	0	0	0	1	3	1	0	0	1	4	0	3
B. longum	0	1	0	2	0	0	0	1	0	3	0	0	0	0	0	0	1	1	0	0	1	1	1	0	1	2	1	8	1	1	0	0	2	1	0	2	0	1	0	3	1	2	1	0	0	1	2	0	2
B. longum	0	1	0	0	0	0	0	2	0	3	0	0	0	0	0	0	0	1	0	0	1	1	1	0	1	2	1	8	1	0	0	0	2	1	0	1	0	1	0	1	1	3	1	0	0	1	3	0	2
B. longum	0	1	0	2	0	0	0	2	0	3	0	0	0	0	0	0	0	1	0	0	1	1	0	0	1	0	0	7	0	0	0	0	2	1	0	1	0	0	0	1	1	3	2	0	0	1	3	0	3
B. longum	0	1	0	2	0	0	0	1	0	3	1	0	0	0	0	0	0	1	0	0	1	0	1	0	1	2	1	8	0	1	0	0	2	1	0	1	0	1	0	2	1	2	1	0	0	1	2	0	2
B. longum	0	1	0	2	0	0	0	2	0	3	0	0	0	0	0	0	0	1	0	0	1	0	0	0	1	1	0	8	0	1	0	0	2	1	1	0	0	1	0	1	1	3	2	0	0	1	3	0	2
B. longum	0	1	0	2	0	0	0	1	0	3	0	0	0	0	0	0	0	1	0	0	1	0	1	0	1	2	1	8	1	1	0	0	2	1	0	1	0	0	0	2	1	2	2	0	0	1	2	0	2
B. longum	0	1	0	2	0	0	0	2	0	3	0	0	0	0	0	0	1	1	0	0	1	1	1	0	1	2	1	8	1	1	0	0	2	1	0	1	0	1	0	1	1	3	2	1	0	1	3	0	2
B. longum	0	1	0	2	0	0	0	2	0	3	0	0	0	0	0	0	1	1	0	0	1	1	1	0	1	2	1	8	0	1	0	0	3	1	0	1	0	1	0	1	1	3	2	0	0	1	3	0	2
B. longum	0	1	0	2	0	0	0	2	0	3	0	0	0	0	0	0	0	1	0	0	1	0	1	0	1	2	1	7	0	0	0	0	2	1	0	0	0	1	0	2	1	2	2	0	0	1	2	0	2
B. longum	0	1	0	0	0	0	0	1	0	3	0	0	0	0	0	0	1	2	0	0	1	0	1	0	1	2	1	9	1	0	0	0	2	1	0	1	0	1	0	2	1	2	1	0	0	1	2	0	2
B. longum	0	1	0	2	0	0	0	2	0	4	0	0	0	0	0	0	0	1	0	0	1	1	1	0	1	2	0	11	0	1	0	0	2	1	0	1	0	1	0	1	1	4	2	0	0	1	3	0	2
B. longum	0	1	0	2	0	0	0	3	0	3	1	0	0	0	0	0	1	2	0	0	1	1	1	0	1	2	1	9	1	0	0	0	2	1	0	3	0	1	0	1	1	3	1	0	0	1	2	0	2
B. longum	0	1	0	2	0	0	0	1	0	3	0	0	0	0	0	0	1	1	0	0	1	0	0	0	2	1	1	9	0	0	0	0	3	2	0	1	0	1	0	1	1	2	1	0	0	1	3	0	2
B. longum	0	1	0	2	0	0	0	2	0	3	0	0	0	0	0	0	0	1	0	0	1	1	2	0	1	1	1	9	0	0	0	0	2	1	0	1	0	0	0	1	1	3	1	0	0	1	4	0	3
B. longum	0	1	0	2	0	0	0	1	0	3	0	0	0	0	0	0	1	1	0	0	1	0	1	0	1	2	1	9	1	1	0	0	1	1	0	2	0	1	0	2	1	2	2	1	0	1	2	0	2
B. longum	0	1	0	2	0	0	0	2	0	3	1	0	0	0	0	0	0	2	0	0	1	0	1	0	1	2	0	9	0	1	0	0	3	1	1	1	0	1	0	1	1	2	1	0	0	1	3	0	2
B. longum	0	1	0	2	0	0	0	2	0	3	0	0	0	0	0	0	0	2	0	0	1	1	1	0	1	2	1	10	1	1	0	0	2	1	0	1	0	1	0	1	1	3	2	0	0	1	3	0	2
B. longum	0	1	0	2	0	0	0	2	0	3	0	0	0	0	0	0	1	1	0	0	1	1	1	0	1	2	1	8	0	1	0	0	2	1	0	1	0	1	0	2	1	3	2	1	0	1	3	0	2
B. longum	0	1	0	0	0	0	0	1	0	3	0	0	0	0	0	0	0	1	0	0	1	1	1	0	1	2	1	10	0	1	0	0	3	1	0	0	0	1	0	2	1	2	1	0	0	1	2	0	2
B. longum	0	1	0	0	0	0	0	1	0	3	0	0	0	0	0	0	1	1	0	0	1	0	1	0	1	2	0	9	0	0	0	0	1	1	0	1	0	1	0	2	1	2	1	0	0	1	2	0	2
B. longum	0	1	0	2	0	0	0	2	0	3	0	0	0	0	0	0	1	1	0	0	1	1	1	0	1	2	1	8	1	1	0	0	2	1	0	1	0	1	0	1	1	3	2	1	0	1	3	0	2
B. longum	0	1	0	2	0	0	0	1	0	3	0	0	0	0	0	0	0	1	0	0	1	1	1	0	1	2	0	7	0	1	0	0	2	1	1	1	0	1	0	2	1	3	2	0	0	1	2	0	2
B. longum	0	1	0	0	0	0	0	2	0	3	0	0	0	0	0	0	0	1	0	0	1	0	1	0	1	2	1	9	0	0	0	0	2	1	0	1	0	1	0	2	1	2	1	0	0	1	2	0	2
B. longum	0	1	0	2	0	0	0	1	0	3	0	0	0	0	0	0	0	2	0	0	1	1	1	0	1	2	1	8	0	1	0	0	2	1	0	1	0	1	0	2	1	2	1	1	0	1	2	0	2
B. longum	0	1	0	2	0	0	0	2	0	3	1	0	0	0	0	0	1	1	0	0	1	0	0	0	1	1	1	8	0	0	0	0	2	1	1	2	0	1	0	1	1	3	1	0	0	1	3	0	2
B. longum	0	1	0	0	0	0	0	1	0	3	0	0	0	0	0	0	0	1	0	0	1	0	1	0	1	2	1	9	0	0	0	0	2	1	0	2	0	1	0	3	1	2	1	0	0	1	2	0	2
B. longum	0	1	0	2	0	0	0	1	0	3	0	0	0	0	0	0	0	2	0	0	1	0	1	0	1	2	1	8	0	1	0	0	2	1	0	0	0	1	0	2	1	2	1	0	0	1	2	0	2
B. longum	0	1	0	2	0	0	0	1	0	3	1	0	0	0	0	0	0	2	0	0	1	1	1	0	1	2	1	8	0	0	0	0	2	1	0	1	0	1	0	2	1	3	1	0	0	1	2	0	2
B. longum	0	1	0	2	0	0	0	1	0	3	0	0	0	0	0	0	1	1	0	0	1	0	1	0	1	1	1	8	0	0	0	0	3	1	0	0	0	0	0	3	1	4	1	0	0	2	2	0	3
B. longum	0	1	0	2	0	0	0	1	0	3	0	0	0	0	0	0	0	1	0	0	1	1	0	0	1	1	1	7	1	0	0	0	2	1	0	1	0	1	0	2	1	4	2	0	0	2	2	0	2
B. longum	0	1	0	2	0	0	0	1	0	3	0	0	0	0	0	0	0	1	0	0	1	1	1	0	1	2	1	9	0	0	0	0	1	1	1	1	0	1	0	2	1	2	1	1	0	1	2	0	2
B. longum	0	1	0	2	0	0	0	1	0	3	0	0	0	0	0	0	0	1	0	0	1	1	1	0	1	1	1	7	0	0	0	0	2	1	0	0	0	0	0	2	1	2	1	0	0	1	2	0	3
B. longum	0	1	0	0	0	0	0	1	0	3	0	0	0	0	0	0	0	1	0	0	1	0	1	0	1	2	1	8	1	0	0	0	1	1	0	1	0	1	0	2	1	2	1	0	0	1	2	0	2
B. longum	0	1	0	0	0	0	0	1	0	3	0	0	0	0	0	0	1	2	0	0	1	1	1	0	1	2	1	8	0	0	0	0	1	1	0	1	0	1	0	3	1	2	2	0	0	1	2	0	2
B. longum	0	1	0	0	0	0	0	1	0	3	1	0	0	0	0	0	1	1	0	0	1	0	1	0	1	2	1	8	0	0	0	0	2	1	0	1	0	0	0	2	1	2	2	0	0	1	2	0	3
B. longum	0	1	0	2	0	0	0	2	0	3	0	0	0	0	0	0	0	2	0	0	1	1	1	0	1	2	1	8	0	0	0	0	2	1	0	1	0	1	0	1	1	4	1	1	0	2	3	0	2
B. longum	0	1	0	2	0	0	0	2	0	3	0	0	0	0	0	0	1	1	0	0	1	1	1	0	1	2	1	9	0	1	0	0	2	1	0	2	0	1	0	1	1	3	2	1	0	1	3	0	2
B. longum	0	1	0	2	0	0	0	2	0	3	1	0	0	0	0	0	0	1	0	0	1	1	1	0	1	2	1	9	1	0	0	0	2	1	1	2	0	1	0	1	1	3	1	0	0	1	3	0	2
B. longum	0	1	0	2	0	0	0	2	0	3	0	0	0	0	0	0	0	3	0	1	1	1	1	0	1	2	1	8	0	1	0	0	2	1	0	0	0	0	0	1	1	3	2	1	0	1	3	0	3
B. longum	0	1	0	2	0	0	0	1	0	3	0	0	0	0	0	0	1	2	0	0	1	1	0	0	1	1	1	8	1	0	0	0	2	1	0	2	0	1	0	4	1	3	1	1	0	1	2	0	2
B. longum	0	1	0	2	0	0	0	1	0	3	1	0	0	0	0	0	0	1	0	0	1	0	1	0	1	2	1	7	1	0	0	0	1	1	0	3	0	1	0	2	1	2	2	1	0	1	2	0	2
B. longum	0	1	0	2	0	0	0	1	0	3	2	0	0	0	0	0	0	1	0	0	1	1	1	0	1	2	1	8	1	0	0	0	1	1	0	3	0	0	0	1	1	2	1	0	0	1	2	0	3
B. longum	0	1	0	2	0	0	0	2	0	3	0	0	0	0	0	0	0	1	0	0	1	1	1	0	1	2	1	7	0	1	0	0	3	1	0	1	0	0	0	1	1	3	2	0	0	1	3	0	3
B. longum	0	1	0	0	0	0	0	2	0	3	1	0	0	0	0	0	0	1	0	0	1	1	1	0	1	2	0	10	0	0	0	0	2	1	0	2	0	1	0	1	1	3	3	0	0	1	3	0	2
B. longum	0	1	0	2	0	0	0	1	0	3	1	0	0	0	0	0	1	1	0	0	1	0	1	0	1	2	1	9	1	1	0	0	2	1	0	2	0	1	0	2	1	2	1	0	0	2	2	0	2
B. longum	0	1	0	2	0	0	0	1	0	3	0	0	0	0	0	0	0	1	0	0	1	1	1	0	1	1	1	8	0	0	0	0	3	1	1	1	0	0	0	2	1	2	1	0	0	1	2	0	3
B. longum	0	1	0	2	0	0	0	1	0	3	0	0	0	0	0	0	0	2	0	0	1	0	1	0	1	2	1	8	0	0	0	0	2	1	0	2	0	1	0	2	1	2	1	0	0	1	2	0	2
B. longum	0	1	0	0	0	0	0	1	0	3	0	0	0	0	0	0	0	2	0	0	1	0	1	0	1	2	1	7	1	0	0	0	2	1	0	1	0	1	0	2	1	2	1	0	0	1	2	0	2
B. longum	0	1	0	2	0	0	0	1	0	3	1	0	0	0	0	0	1	1	0	0	1	0	1	0	1	1	1	9	1	1	0	0	2	1	0	1	0	0	0	2	1	2	1	0	0	1	2	0	2
B. longum	0	1	0	0	0	0	0	1	0	3	0	0	0	0	0	0	0	2	0	0	1	0	1	0	1	2	0	9	0	1	0	0	3	1	0	1	0	1	0	2	1	3	1	0	0	1	3	0	2
B. longum	0	1	0	2	0	0	0	1	0	3	1	0	0	0	0	0	2	2	0	0	1	1	0	0	1	1	1	8	0	0	0	0	2	1	0	1	0	1	0	2	1	2	1	0	0	1	2	0	2
B. longum	0	1	0	2	0	0	0	1	0	3	0	0	0	0	0	0	1	2	0	0	1	0	1	0	1	2	1	8	0	0	0	0	2	1	0	0	0	1	0	2	1	2	1	0	0	1	1	0	2
B. longum	0	1	0	2	0	0	0	1	0	3	1	0	0	0	0	0	1	1	0	0	1	1	0	0	1	1	0	8	1	0	0	0	2	1	0	1	0	1	0	2	1	2	1	0	0	1	2	0	2
B. longum	0	1	0	2	0	0	0	1	0	3	1	0	0	0	0	0	1	2	0	0	1	1	1	0	1	2	1	10	0	0	0	0	3	1	0	2	0	1	0	2	1	2	1	0	0	1	2	0	2
B. longum	0	1	0	2	0	0	0	2	0	3	1	0	0	0	0	0	1	1	0	0	1	1	0	0	1	1	1	9	0	0	0	0	1	1	0	1	0	1	0	1	1	4	1	1	0	2	3	0	2
B. longum	0	1	0	2	0	0	0	1	0	3	0	0	0	0	0	0	1	1	0	0	1	1	1	0	1	2	1	9	1	1	0	0	2	1	0	2	0	1	0	2	1	2	1	0	0	2	2	0	2
B. longum	0	1	0	2	0	0	0	1	0	3	1	0	0	0	0	0	1	2	0	0	1	1	1	0	1	2	1	9	1	0	0	0	2	1	1	2	0	0	0	2	1	3	2	0	0	2	2	0	3
B. longum	0	1	0	2	0	0	0	2	0	3	0	0	0	0	0	0	2	1	0	0	1	0	1	0	1	2	1	8	0	0	0	0	2	1	0	4	0	1	0	1	1	4	1	0	0	1	3	0	2
B. longum	0	1	0	2	0	0	0	3	0	3	1	0	0	0	0	0	0	1	0	0	1	0	1	0	1	2	1	8	0	0	0	0	1	1	0	2	0	1	0	1	1	3	1	0	0	1	3	0	2
B. longum	0	1	0	2	0	0	0	1	0	3	0	0	0	0	0	0	0	2	0	0	1	1	1	0	0	2	0	8	0	1	0	0	2	1	0	2	0	1	0	1	1	2	1	0	0	1	0	0	2
B. longum	0	1	0	2	0	0	0	1	0	3	0	0	0	0	0	0	0	1	0	0	1	1	1	0	1	2	1	8	1	1	0	0	2	1	1	0	0	1	0	2	1	2	2	1	0	1	2	0	2
B. longum	0	1	0	2	0	0	0	1	0	3	0	0	0	0	0	0	1	2	0	0	1	1	1	0	1	1	1	7	1	0	0	0	2	1	0	0	0	0	0	2	1	2	3	1	0	1	2	0	3
B. longum	0	1	0	2	0	0	0	1	0	3	1	0	0	0	0	0	1	2	0	0	1	0	1	0	1	4	1	8	0	0	0	0	1	1	0	3	0	2	0	2	1	2	1	0	1	1	2	0	2
B. longum	0	1	0	2	0	0	0	1	0	3	1	0	0	0	0	0	0	1	0	0	1	0	1	0	0	2	1	9	1	0	0	0	2	1	0	3	0	0	0	1	1	2	1	0	0	1	0	0	3
B. longum	0	1	0	2	0	0	0	1	0	3	0	0	0	0	0	0	0	1	0	0	1	1	1	0	1	2	1	8	1	0	0	0	2	1	0	1	0	1	0	2	1	2	1	0	0	2	2	0	2
B. longum	0	1	0	2	0	0	0	1	0	3	1	0	0	0	0	0	1	2	0	0	1	1	1	0	1	2	0	9	1	0	0	0	2	1	0	1	0	1	0	2	1	3	1	1	0	2	2	0	2
B. longum	0	1	0	2	0	0	0	1	0	3	0	0	0	0	0	0	1	1	0	0	1	0	1	0	1	1	1	8	0	0	0	0	3	1	0	0	0	0	0	3	1	4	1	0	0	2	2	0	3
B. longum	0	1	0	0	0	0	0	2	0	3	1	0	0	0	0	0	0	2	0	0	1	1	1	0	1	2	1	9	0	1	0	0	2	1	1	1	0	1	0	1	1	3	1	0	0	1	3	0	2
B. longum	0	1	0	2	0	0	0	1	0	3	1	0	0	0	0	0	1	2	0	2	1	1	0	0	1	1	1	7	0	0	0	0	3	1	0	3	0	1	0	2	1	2	1	1	0	1	2	0	2
B. longum	0	1	0	2	0	0	0	2	0	3	0	0	0	0	0	0	1	1	0	0	1	1	0	0	1	0	1	8	1	0	0	0	2	1	0	0	0	0	0	2	1	4	1	0	0	1	3	0	3
B. longum	0	1	0	2	0	0	0	1	0	3	2	0	0	0	0	0	1	1	0	0	1	0	1	0	1	2	1	8	0	0	0	0	2	1	0	3	0	1	0	3	1	2	1	0	0	2	2	0	2
B. longum	0	1	0	2	0	0	0	1	0	3	1	0	0	0	0	0	0	1	0	0	1	0	0	0	0	1	1	9	0	0	0	0	2	1	0	1	0	1	0	1	1	2	1	0	0	1	0	0	2
B. longum	0	1	0	2	0	0	0	1	0	3	1	0	0	0	0	0	1	1	0	0	1	0	1	0	1	1	1	7	0	0	0	0	2	1	0	1	0	0	0	2	1	2	1	0	0	1	2	0	3
B. longum	0	1	0	2	0	0	0	1	0	3	1	0	0	0	0	0	0	1	0	0	1	1	1	0	1	2	0	8	0	0	0	0	2	1	0	1	0	1	0	2	1	2	1	0	0	1	1	0	2
B. longum	0	1	0	2	0	1	0	1	1	4	2	0	0	0	0	0	1	1	0	0	1	1	0	0	1	1	1	12	1	1	0	0	2	1	0	3	0	0	0	2	1	2	1	0	0	1	2	0	3
B. longum	0	1	0	2	0	0	0	2	0	3	0	0	0	0	0	0	1	1	0	0	1	1	1	0	1	2	1	7	1	0	0	0	2	1	1	1	0	1	0	1	1	4	2	0	0	2	3	0	2
B. longum	0	1	0	2	0	0	0	1	0	3	0	0	0	0	0	0	0	1	0	0	1	1	1	0	1	2	1	8	1	0	0	0	1	1	0	3	0	1	0	2	1	2	1	0	0	1	2	0	2
B. catenulatum	0	1	0	0	0	0	0	0	0	3	0	0	0	0	0	0	0	1	0	0	0	1	0	0	0	1	0	7	0	0	0	0	3	0	1	1	0	0	0	4	1	1	2	0	0	2	1	0	3
B. catenulatum	0	1	0	0	0	0	0	0	0	3	0	0	0	0	0	0	0	1	0	0	0	1	1	0	0	3	0	7	0	0	0	0	3	0	0	1	0	0	0	5	1	1	2	0	0	3	1	0	3
B. catenulatum	0	1	0	0	0	0	0	0	0	3	1	0	0	1	0	0	0	1	0	0	0	1	0	0	0	2	0	7	0	0	0	0	2	1	0	2	0	0	0	5	1	1	1	0	1	4	1	0	3
B. catenulatum	0	1	0	0	0	0	0	0	0	3	2	0	0	0	0	0	0	1	0	1	0	2	0	0	0	1	0	6	0	0	0	0	3	0	0	3	0	0	0	5	1	2	2	0	0	2	1	0	3
B. kashiwanohense	0	1	0	0	0	0	0	0	0	3	0	0	0	1	1	0	0	1	0	3	0	1	0	0	0	1	0	7	0	1	0	0	3	1	1	1	0	1	1	4	1	2	2	0	1	3	1	0	3
B. kashiwanohense	0	0	0	0	0	0	0	0	0	3	1	0	0	1	1	0	0	1	0	2	0	1	0	0	0	0	0	7	0	0	0	0	3	1	0	2	0	1	2	3	0	2	2	0	1	2	1	0	2
B. kashiwanohense	0	1	0	0	0	0	0	0	0	3	0	0	0	1	1	0	0	1	0	3	0	1	0	0	0	1	0	6	0	1	0	0	3	1	0	1	0	1	1	3	0	2	2	0	1	3	1	0	3
B. kashiwanohense	0	1	0	0	0	0	0	0	0	3	1	0	0	1	1	0	0	1	0	2	0	1	0	0	0	1	0	7	0	0	0	0	3	1	1	2	0	1	1	4	1	3	2	0	1	2	1	0	3
B. kashiwanohense	0	1	0	0	0	0	0	0	0	3	1	0	0	1	1	0	0	1	0	2	0	1	0	0	0	1	0	6	0	0	0	0	3	1	1	2	0	1	1	4	1	3	2	0	1	2	1	0	3
B. kashiwanohense	0	1	0	0	0	0	0	0	0	3	0	0	0	1	1	0	0	1	0	2	0	1	0	0	0	1	0	7	0	0	0	0	3	1	1	1	0	1	2	4	1	3	2	0	1	2	1	0	3
B. kashiwanohense	0	1	0	0	0	0	0	0	0	3	0	0	0	1	1	0	0	1	0	2	0	1	0	0	0	1	0	7	0	1	0	0	3	1	1	1	0	1	2	4	1	2	2	0	1	2	1	0	3
B. kashiwanohense	0	1	0	0	0	0	0	0	0	3	0	0	0	0	1	0	0	1	0	2	0	1	0	0	0	0	0	7	0	0	0	0	3	1	1	1	0	0	2	4	1	3	2	0	1	2	1	0	3
B. kashiwanohense	0	1	0	0	0	0	0	0	0	3	0	0	0	1	1	0	0	1	0	2	0	1	0	0	0	1	0	7	0	0	0	0	3	1	1	1	0	1	1	4	1	3	2	0	1	3	1	0	3
B. kashiwanohense	0	1	0	0	0	0	0	0	0	3	0	0	0	1	1	0	0	1	0	2	0	1	0	0	0	1	0	7	0	1	0	0	3	1	1	1	0	1	1	3	1	2	2	0	1	2	1	0	3
B. kashiwanohense	0	1	0	0	0	0	0	0	0	3	0	0	0	1	1	0	0	1	0	2	0	1	0	0	0	1	0	7	0	0	0	0	3	1	1	1	0	1	2	4	1	3	2	0	1	2	1	0	3
B. kashiwanohense	0	1	0	0	0	0	0	0	0	3	0	0	0	1	1	0	0	1	0	2	0	1	0	0	0	1	0	7	0	0	0	0	3	1	1	1	0	1	1	4	1	3	2	0	1	2	1	0	3
B. kashiwanohense	0	1	0	0	0	0	0	0	0	3	0	0	0	1	1	0	0	1	0	3	0	1	0	0	0	1	0	7	0	1	0	0	3	1	0	1	0	1	1	4	1	2	2	0	1	2	1	0	3
B. pseudocatenulatum	0	1	1	0	0	0	2	0	1	5	1	0	0	1	0	0	0	1	0	1	0	1	1	0	1	1	0	12	0	0	0	0	3	1	1	2	0	1	0	4	0	2	2	0	0	3	0	0	3
B. pseudocatenulatum	0	1	1	0	0	0	2	0	1	5	1	0	0	1	0	0	0	1	0	1	0	1	1	0	1	1	0	12	0	0	0	0	4	1	0	2	0	1	0	4	0	2	1	0	0	3	0	0	3
B. pseudocatenulatum	0	1	1	0	0	0	2	0	2	6	1	0	0	0	0	0	0	1	0	0	0	2	1	0	1	1	0	14	0	0	0	0	3	1	0	2	0	0	0	4	0	2	1	0	0	2	0	0	3
B. pseudocatenulatum	0	1	0	0	0	0	0	0	1	5	0	0	0	0	0	0	0	1	0	0	0	1	1	0	1	1	0	10	0	1	0	0	3	1	0	1	0	0	0	4	1	2	2	0	0	2	0	0	3
B. pseudocatenulatum	0	1	0	0	0	0	0	0	1	5	0	0	0	1	0	0	0	1	0	0	0	2	1	0	1	1	0	10	0	0	0	0	3	1	0	1	0	1	0	4	0	1	2	0	0	2	0	0	3
B. pseudocatenulatum	0	0	1	0	0	0	2	0	1	5	1	0	0	0	0	0	0	1	0	0	0	1	1	0	1	1	0	13	0	1	0	0	4	1	0	2	0	1	0	4	0	2	2	0	0	2	0	0	3
B. pseudocatenulatum	0	1	1	0	0	0	2	0	1	5	0	0	0	1	0	0	0	1	0	0	0	1	1	0	1	1	0	15	0	1	0	0	4	1	0	1	0	0	0	3	0	3	1	0	0	2	0	0	3
B. pseudocatenulatum	0	0	1	0	0	0	2	0	1	5	0	0	0	0	0	0	0	1	0	1	0	2	1	0	1	1	0	14	0	1	0	0	4	1	0	1	0	1	0	4	0	3	2	0	0	3	0	0	3
B. pseudocatenulatum	0	0	0	0	0	0	0	0	1	5	0	0	0	0	1	0	0	1	0	1	0	1	1	0	1	1	0	10	0	0	0	0	3	1	0	1	0	0	0	4	0	3	1	0	0	4	0	0	3
B. pseudocatenulatum	0	1	1	0	0	0	3	0	1	5	1	0	0	0	0	0	0	1	0	0	0	1	1	0	1	1	0	13	0	0	0	0	3	1	0	2	0	1	0	4	0	2	1	0	0	3	0	0	3
B. pseudocatenulatum	0	1	1	0	0	0	3	0	1	5	0	0	0	0	0	0	0	1	0	0	0	2	1	0	1	1	0	14	0	1	0	0	4	1	0	1	0	0	0	4	0	2	1	0	0	2	0	0	3
B. pseudocatenulatum	0	1	0	0	0	0	0	0	1	6	0	0	0	0	0	0	0	1	0	0	0	1	1	0	1	1	0	11	0	1	0	0	3	1	1	1	0	1	0	4	0	1	1	0	0	2	0	0	3
B. pseudocatenulatum	0	0	0	0	0	0	0	0	1	5	0	0	0	0	0	0	0	1	0	0	0	1	1	0	1	1	0	11	0	1	0	0	3	1	0	1	0	1	0	4	1	3	1	0	0	2	0	0	3
B. pseudocatenulatum	0	0	0	0	0	0	0	0	1	5	0	0	0	1	0	0	0	1	0	0	0	1	1	0	1	1	0	10	0	1	0	0	3	1	0	1	0	1	0	4	0	2	2	0	0	3	0	0	3
B. pseudocatenulatum	0	1	1	0	0	0	2	0	1	5	1	0	0	0	1	0	0	1	0	1	0	2	1	0	1	1	0	14	0	0	0	0	4	1	0	2	0	1	0	4	0	2	1	0	0	3	0	0	3
B. pseudocatenulatum	0	1	1	0	0	0	3	0	1	5	1	0	0	0	0	0	0	1	0	1	0	2	1	0	1	1	0	14	0	1	0	0	4	1	1	2	0	0	0	4	0	2	1	0	0	3	0	0	3
B. pseudocatenulatum	0	1	0	0	0	0	0	0	1	5	0	0	0	0	1	0	0	1	0	2	0	1	1	0	1	1	0	10	0	1	0	0	4	1	1	1	0	0	0	4	0	1	2	0	0	3	0	0	3
B. pseudocatenulatum	0	1	0	0	0	0	0	0	1	5	0	0	0	0	0	0	0	1	0	0	0	1	1	0	1	1	0	10	0	0	0	0	3	1	1	2	0	1	0	4	0	2	2	0	0	2	0	0	3
B. pseudocatenulatum	0	1	0	0	0	0	0	0	1	5	0	0	0	1	1	0	0	1	0	2	0	1	1	0	1	1	0	10	0	1	0	0	3	1	0	1	0	0	0	4	0	2	1	0	0	4	0	0	3
B. pseudocatenulatum	0	1	1	0	0	0	2	0	1	4	0	0	0	1	0	0	0	1	0	0	0	1	1	0	1	1	0	11	0	0	0	0	3	1	1	1	0	1	0	4	0	2	2	0	0	2	0	0	3
B. pseudocatenulatum	0	1	0	0	0	0	0	0	2	6	1	0	0	1	1	0	0	1	0	2	0	1	1	0	1	1	0	11	0	0	0	0	4	1	1	3	0	1	0	4	0	2	1	0	0	3	0	0	3
B. pseudocatenulatum	0	0	0	0	0	0	0	0	1	5	0	0	0	0	0	0	0	1	0	0	0	1	1	0	1	1	0	11	0	0	0	0	4	1	1	1	0	1	0	4	0	2	2	0	0	2	0	0	3
B. pseudocatenulatum	0	1	0	0	0	0	0	0	1	5	1	0	0	1	0	0	0	1	0	1	0	1	1	0	1	1	0	10	0	0	0	0	3	1	1	2	0	1	0	4	0	1	1	0	0	3	0	0	3
B. pseudocatenulatum	0	1	1	0	0	0	2	0	1	5	1	0	0	0	0	0	0	1	0	0	0	2	1	0	1	1	0	13	0	0	0	0	3	1	0	2	0	1	0	4	0	1	2	0	0	2	0	0	3
B. pseudocatenulatum	0	0	0	0	0	0	0	0	1	5	0	0	0	0	0	0	0	1	0	0	0	2	1	0	1	1	0	10	0	0	0	0	4	1	1	1	0	1	0	4	0	2	1	0	0	2	0	0	3
B. pseudocatenulatum	0	0	0	0	0	0	0	0	1	5	0	0	0	1	1	0	0	1	0	1	0	2	0	0	1	0	0	11	0	0	0	0	4	1	0	1	0	1	0	4	0	1	1	0	1	2	0	0	3
B. pseudocatenulatum	0	1	0	0	0	0	0	0	1	5	0	0	0	0	0	0	0	1	0	0	0	2	1	0	1	1	0	12	0	1	0	0	3	1	1	1	0	0	0	4	0	2	1	0	1	2	0	0	3
B. pseudocatenulatum	0	1	1	0	0	1	4	0	1	5	1	0	0	0	0	0	0	1	0	1	0	2	1	0	1	1	0	15	0	1	0	0	4	1	0	2	0	1	0	5	1	2	1	0	0	3	0	0	3
B. pseudocatenulatum	0	0	0	0	0	0	0	1	1	4	0	0	0	0	0	0	0	1	0	1	0	1	1	0	2	1	0	8	0	1	0	0	4	1	0	1	0	1	0	5	0	2	2	0	0	2	3	0	3
B. pseudocatenulatum	0	0	1	0	0	0	2	0	1	5	0	0	0	0	0	0	0	1	0	0	0	2	1	0	1	1	0	12	0	1	0	0	3	1	0	1	0	0	0	4	0	2	2	0	0	2	0	0	3
B. pseudocatenulatum	0	1	0	0	0	0	0	0	1	5	0	0	0	0	0	0	0	1	0	1	0	1	1	0	1	1	0	12	0	0	0	0	4	1	0	1	0	0	0	4	0	2	2	0	0	2	0	0	3
B. pseudocatenulatum	0	1	0	0	0	0	0	0	1	5	0	0	0	1	1	0	0	1	0	1	0	1	2	0	1	1	0	10	0	1	0	0	3	1	0	1	0	0	0	4	0	2	1	0	0	3	0	0	3
B. pseudocatenulatum	0	0	0	0	0	0	0	0	1	5	1	0	0	0	0	0	0	1	0	2	0	1	1	0	1	1	0	12	0	0	0	0	3	1	0	2	0	0	0	4	0	2	1	0	0	3	0	0	3
B. pseudocatenulatum	0	0	0	0	0	0	0	0	1	5	3	0	0	0	1	0	0	1	0	1	0	1	1	0	1	1	0	12	0	1	0	0	4	1	0	4	0	0	0	4	0	1	2	0	0	4	0	0	3
B. pseudocatenulatum	0	1	1	0	0	0	2	0	1	5	0	0	0	0	0	0	0	1	0	0	0	1	1	0	1	2	0	17	0	1	0	0	4	1	0	1	0	1	0	4	1	1	1	0	0	4	0	0	3
B. pseudocatenulatum	0	1	1	0	0	0	2	0	1	5	0	0	0	0	1	0	0	1	0	2	0	2	1	0	1	1	0	13	0	1	0	0	3	1	1	1	0	0	0	4	0	2	1	0	0	2	0	0	3
B. pseudocatenulatum	0	0	0	0	0	0	0	0	1	5	0	0	0	0	0	0	0	1	0	0	0	1	1	0	1	1	0	12	0	1	0	0	4	1	0	1	0	1	0	4	0	2	2	0	0	3	0	0	3
B. pseudocatenulatum	0	0	0	0	0	0	0	0	1	5	0	0	0	1	0	0	0	1	0	0	0	1	2	0	1	1	0	11	0	1	0	0	4	2	0	2	0	1	0	5	1	1	2	0	0	4	0	0	4
B. pseudocatenulatum	0	1	1	0	0	0	2	0	1	5	0	0	0	0	0	0	0	1	0	0	0	2	1	0	1	1	0	12	0	1	0	0	3	1	0	1	0	1	0	4	1	2	1	0	0	2	0	0	3
B. pseudocatenulatum	0	1	2	0	0	0	3	0	1	6	0	0	0	0	0	0	0	1	0	0	0	2	1	0	1	1	0	13	0	1	0	0	3	1	0	1	0	1	0	4	0	1	2	0	0	2	0	0	3
B. pseudocatenulatum	0	1	0	0	0	0	0	0	1	9	0	0	0	0	0	0	0	1	0	0	0	1	2	0	1	2	0	17	0	1	0	0	4	2	1	2	0	0	0	6	0	2	1	0	0	3	0	0	3
B. pseudocatenulatum	0	1	1	0	0	1	4	0	1	5	1	0	0	0	0	0	0	1	0	1	0	1	1	0	1	1	0	14	0	1	0	0	3	1	0	2	0	1	0	4	1	2	1	0	0	3	0	0	3
B. pseudocatenulatum	0	0	1	0	0	0	2	0	2	5	1	0	0	1	0	0	0	1	0	0	0	1	1	0	1	1	0	13	0	1	0	0	3	1	0	2	0	1	0	4	0	2	1	0	0	2	0	0	2
B. pseudocatenulatum	0	1	1	0	0	0	2	0	1	5	0	0	0	1	0	0	0	1	0	0	0	1	1	0	1	1	0	12	0	1	0	0	3	1	1	1	0	1	0	4	0	2	1	0	0	3	0	0	2
B. pseudocatenulatum	0	1	1	0	0	0	2	0	1	5	1	0	0	0	0	0	0	1	0	0	0	1	1	0	1	1	0	12	0	1	0	0	3	1	0	3	0	1	0	4	0	2	1	0	0	2	0	0	3
B. pseudocatenulatum	0	1	0	0	0	0	0	0	1	5	1	0	0	1	0	0	0	1	0	0	0	1	1	0	1	1	0	11	0	1	0	0	3	1	1	2	0	1	0	4	1	1	2	0	0	2	0	0	3
B. pseudocatenulatum	0	1	0	0	0	0	0	0	1	4	1	0	0	1	0	0	0	1	0	0	0	1	1	0	1	2	0	9	0	1	0	0	4	1	0	2	0	1	0	5	0	1	3	0	0	4	0	0	3
B. pseudocatenulatum	0	1	3	0	0	0	5	0	1	7	0	0	0	1	0	0	0	1	0	0	0	1	2	0	1	2	0	18	0	1	0	0	3	2	0	2	0	1	0	5	0	2	1	0	0	2	0	0	3
B. pseudocatenulatum	0	0	1	0	0	1	4	0	1	5	0	0	0	1	0	0	0	1	0	0	0	1	1	0	1	1	0	15	0	1	0	0	3	1	0	2	0	1	0	4	0	3	2	0	0	2	0	0	3
B. pseudocatenulatum	0	1	0	0	0	0	0	0	1	5	1	0	0	1	0	0	0	1	0	0	0	1	1	0	1	1	0	11	0	1	0	0	3	1	0	2	0	1	0	4	1	2	2	0	0	2	0	0	3
B. pseudocatenulatum	0	1	0	0	0	0	0	0	1	5	1	0	0	0	0	0	0	1	0	0	0	1	1	0	1	1	0	11	0	1	0	0	3	1	0	3	0	0	0	4	0	1	2	0	0	2	0	0	3
B. pseudocatenulatum	0	0	0	0	0	0	0	0	1	5	0	0	0	0	0	0	0	1	0	0	0	2	1	0	1	1	0	10	0	1	0	0	3	1	0	1	0	1	0	4	1	2	1	0	0	2	0	0	3
B. pseudocatenulatum	0	1	1	0	0	0	2	0	1	5	0	0	0	0	0	0	0	1	0	0	0	2	1	0	1	1	0	14	0	1	0	0	4	1	0	1	0	1	0	4	1	2	1	0	0	2	1	0	3
B. pseudocatenulatum	0	1	0	0	0	0	0	0	1	7	1	0	0	0	0	0	0	1	0	0	0	1	2	0	1	1	0	15	0	1	0	0	3	2	0	2	0	1	0	6	1	1	2	0	0	3	0	0	3
B. pseudocatenulatum	0	1	0	0	0	0	0	0	1	4	0	0	0	0	0	0	0	1	0	0	0	2	1	0	1	1	0	8	0	1	0	0	4	1	0	1	0	1	0	5	1	2	2	0	0	2	0	0	3
B. pseudocatenulatum	0	1	1	0	0	0	2	0	1	5	0	0	0	0	1	0	0	1	0	1	0	2	1	0	1	1	0	12	0	1	0	0	3	1	0	1	0	1	0	4	1	2	2	0	0	4	0	0	3
B. pseudocatenulatum	0	1	1	0	0	0	2	0	1	5	0	0	0	0	0	0	0	1	0	0	0	1	1	0	1	1	0	13	0	1	0	0	3	1	1	1	0	1	0	4	0	3	1	0	0	2	0	0	3
B. pseudocatenulatum	0	1	0	0	0	0	0	0	1	5	0	0	0	1	0	0	0	1	0	0	0	1	1	0	1	1	0	11	0	1	0	0	3	1	0	1	0	1	0	4	0	3	2	0	0	2	0	0	3
B. pseudocatenulatum	0	1	0	0	0	0	0	0	1	5	0	0	0	1	0	0	0	1	0	0	0	1	1	0	1	1	0	10	0	1	0	0	3	1	1	1	0	1	0	4	0	2	2	0	0	2	0	0	3
B. pseudocatenulatum	0	1	1	0	0	0	2	0	1	5	0	0	0	0	0	0	0	1	0	0	0	1	2	0	1	1	0	12	0	1	0	0	3	1	0	1	0	1	0	4	1	2	2	0	0	2	0	0	3
B. pseudocatenulatum	0	0	0	0	0	0	0	0	1	5	0	0	0	0	0	0	0	1	0	0	0	1	1	0	1	1	0	10	0	1	0	0	3	1	0	1	0	1	0	4	1	2	2	0	0	2	0	0	3
B. pseudocatenulatum	0	1	0	0	0	0	0	0	1	5	1	0	0	0	0	0	0	1	0	0	0	1	1	0	1	1	0	10	0	1	0	0	3	1	1	2	0	0	0	4	1	2	1	0	0	2	0	0	3
B. pseudocatenulatum	0	1	1	0	0	0	2	0	1	5	0	0	0	0	0	0	0	1	0	0	0	2	1	0	1	1	0	14	0	1	0	0	3	1	0	1	0	1	0	4	1	2	1	0	0	3	0	0	3
B. pseudocatenulatum	0	1	0	0	0	0	0	0	0	5	0	0	0	0	0	0	0	1	0	0	0	2	1	0	1	1	0	10	0	1	0	0	3	1	0	1	0	1	0	5	0	1	2	0	0	3	0	0	4
B. pseudocatenulatum	0	0	0	0	0	0	0	0	1	5	0	0	0	0	0	0	0	1	0	0	0	1	1	0	1	1	0	10	0	1	0	0	3	1	0	2	0	1	0	4	1	1	2	0	0	2	0	0	3
B. pseudocatenulatum	0	0	0	0	0	0	0	0	1	4	2	0	0	0	0	0	0	1	0	0	0	1	1	0	1	1	0	8	0	1	0	0	4	1	1	3	0	1	0	5	1	1	2	0	0	2	0	0	3
B. pseudocatenulatum	0	1	1	0	0	0	2	0	1	5	0	0	0	0	0	0	0	1	0	2	0	1	1	0	1	1	0	13	0	1	0	0	3	1	0	1	0	1	0	4	0	2	1	0	0	2	0	0	3
B. pseudocatenulatum	0	1	1	0	0	1	4	0	1	5	0	0	0	0	0	0	0	1	0	0	0	2	1	0	1	1	0	15	0	1	0	0	3	1	0	1	0	1	0	4	0	2	2	0	0	2	0	0	3
B. pseudocatenulatum	0	1	0	0	0	0	0	0	2	6	0	0	0	0	0	0	0	1	0	0	0	1	1	0	1	1	0	12	0	1	0	0	3	1	0	2	0	1	0	4	1	2	1	0	0	2	0	0	3
B. pseudocatenulatum	0	1	1	0	0	0	2	0	1	5	0	0	0	1	0	0	0	1	0	0	0	1	1	0	1	1	0	14	0	1	0	0	3	1	0	1	0	1	0	4	1	3	1	0	0	2	0	0	3
B. pseudocatenulatum	0	1	1	0	0	0	2	0	1	5	0	0	0	1	0	0	0	1	0	0	0	1	1	0	1	1	0	14	0	1	0	0	3	1	0	1	0	1	0	4	1	3	1	0	0	2	0	0	3
B. pseudocatenulatum	0	1	1	0	0	0	2	0	1	5	0	0	0	0	0	0	0	1	0	0	0	1	1	0	1	1	0	12	0	1	0	0	3	1	0	2	0	1	0	4	0	2	1	0	0	2	0	0	3
B. pseudocatenulatum	0	1	0	0	0	0	0	0	1	6	1	0	0	1	0	0	0	1	0	0	0	1	0	0	1	1	0	13	0	1	0	0	4	1	0	3	0	1	0	4	1	2	2	0	0	2	0	0	3
B. pseudocatenulatum	0	0	2	0	0	0	4	0	0	7	0	0	0	1	0	0	0	2	0	0	0	2	2	0	1	1	0	16	0	1	0	0	3	2	0	2	0	2	0	4	1	2	2	0	0	3	0	0	4
B. pseudocatenulatum	0	1	1	0	0	0	2	0	1	6	2	0	0	0	0	0	0	1	0	0	0	2	1	0	1	1	0	14	0	1	0	0	3	1	0	3	0	1	0	4	1	2	1	0	0	2	0	0	3
B. pseudocatenulatum	0	1	0	0	0	0	0	0	1	5	1	0	0	0	1	0	0	1	0	1	0	1	1	0	1	2	0	9	0	1	0	0	3	1	0	3	0	1	0	4	1	1	2	0	0	4	1	0	3
B. pseudocatenulatum	0	0	0	0	0	0	0	0	1	5	0	0	0	0	0	0	0	1	0	0	0	1	1	0	1	1	0	9	0	0	0	0	3	1	0	1	0	1	0	4	0	1	1	0	0	2	0	0	3
B. pseudocatenulatum	0	1	0	0	0	0	0	0	1	4	0	0	0	0	0	0	0	1	0	1	0	1	1	0	1	1	0	9	0	1	0	0	4	1	0	1	0	0	0	5	1	1	2	0	0	2	0	0	3
B. pseudocatenulatum	0	1	1	0	0	0	2	0	1	5	0	0	0	0	0	0	0	1	0	0	0	1	1	0	1	1	0	13	0	1	0	0	3	1	1	1	0	0	0	4	0	2	2	0	0	3	0	0	3
B. pseudocatenulatum	0	1	1	0	0	0	2	0	1	5	0	0	0	0	0	0	0	1	0	1	0	1	1	0	1	1	0	13	0	0	0	0	3	1	1	1	0	0	0	4	1	2	1	0	0	3	0	0	3
[truncated: 32 more columns]

## Sheet: Sdata_6_HMO_profile_raw_data
Strain or HMO mixture(negative control)	Replication	LNFP (mM)	LNDFH I (mM)	Profile
HMO mixture	1	1.59736	0.9978	-
HMO mixture	2	1.60149	1.08281	-
HMO mixture	3	1.62257	1.00985	-
HMO mixture	4	1.62637	1.01261	-
HMO mixture	5	1.5587	0.97394	-
HMO mixture	6	1.61851	1.00129	-
HMO mixture	7	1.58136	0.95149	-
HMO mixture	8	1.77981	1.15034	-
JCM 15439	1	0.04204	0.03612	1
JCM 15439	2	0.11727	0.10653	1
YIT13058	1	0.0743	0.04015	1
YIT13058	2	0.10908	0.0805	1
YIT13058	3	0	0.03813	1
YIT13058	4	0	0.02244	1
YIT13057	1	0.74117	0.09607	2
YIT13057	2	0.6617	0.06338	2
YIT13057	3	0.52884	0.0376	2
YIT13057	4	0.42283	0.06237	2
YIT13056	1	0.23561	0.06188	1
YIT13056	2	0.24612	0.04545	1
YIT13055	1	0.82675	1.09554	3
YIT13055	2	0.7925	1.118	3
YIT13054	1	0.55056	0.09112	2
YIT13054	2	0.5904	0.08006	2
YIT13053	1	0.10511	0	1
YIT13053	2	0.10779	0.10578	1
YIT13052	1	0.55962	0.04252	2
YIT13052	2	0.72661	0.02932	2
YIT13051	1	1.10613	0.17846	2
YIT13051	2	1.16702	0.26317	2
YIT13060	1	0.79571	0.05301	2
YIT13060	2	0.90192	0.07162	2
YIT13061	1	0.16034	0.08415	1
YIT13061	2	0.15999	0.1392	1
YIT13062	1	0.11013	0.10058	1
YIT13062	2	0.09612	0.04564	1
